# Supplementary material for: Measuring and explaining inequality of continuous care for people living with HIV receiving antiretroviral therapy in Kunming, China
Source: PLoS One. 2021 May 11;16(5):e0251252. doi: 10.1371/journal.pone.0251252 (PMC8112695; doi:10.1371/journal.pone.0251252)
Supplement: S2 File — (CSV) [file pone.0251252.s002.csv]

	id	n	windex	wealth_quantile	wealth_low	wealth_middle	wealth_high	male	female	age_18_34	age_35_49	age_50+	et_han	et_other	religion_yes	religion_no	married	single	divoced	widowed	ed_primary	ed_second	ed_high	ed_univer	insure_1	insure_2	insure_3	insure_4	employ_yes	employ_no	R	visit	routine_test	cd4a	vl	mental_as	sex	age	ethnicity	religion	marrige	edu	employ	insurance
1	1	702	2.780033363	2	0	1	0	1	0	0	1	0	1	0	0	1	1	0	0	0	0	1	0	0	0	0	0	1	0	1	0.642450142	0	1	1	1	0	1	2	1	2	1	2	1	4
2	2	702	-27.54872469	1	1	0	0	0	1	1	0	0	1	0	0	1	1	0	0	0	1	0	0	0	0	1	0	0	1	0	0.189458689	1	1	1	1	0	2	1	1	2	1	1	0	2
3	3	702	3.731140895	3	0	0	1	1	0	1	0	0	0	1	0	1	0	0	1	0	0	0	1	0	0	1	0	0	0	1	0.679487179	1	0	1	0	0	1	1	2	2	2	3	1	2
4	5	702	5.412285214	3	0	0	1	1	0	0	1	0	1	0	0	1	0	0	1	0	0	1	0	0	0	0	0	1	1	0	0.706552707	1	1	1	1	0	1	2	1	2	2	2	0	4
5	6	702	12.78535529	3	0	0	1	1	0	0	1	0	1	0	0	1	1	0	0	0	0	1	0	0	0	1	0	0	0	1	0.84045584	1	1	1	1	1	1	2	1	2	1	2	1	2
6	7	702	24.44466645	3	0	0	1	0	1	0	1	0	0	1	0	1	1	0	0	0	0	0	0	1	0	0	0	1	0	1	0.914529915	0	0	1	1	0	2	2	2	2	1	4	1	4
7	8	702	-1.775884286	2	0	1	0	1	0	0	1	0	1	0	0	1	1	0	0	0	1	0	0	0	0	0	0	1	0	1	0.545584046	1	1	1	1	0	1	2	1	2	1	1	1	4
8	9	702	-20.94850564	1	1	0	0	1	0	0	1	0	1	0	1	0	1	0	0	0	1	0	0	0	0	0	0	1	0	1	0.236467236	1	0	1	1	0	1	2	1	1	1	1	1	4
9	10	702	4.446348751	3	0	0	1	0	1	1	0	0	1	0	0	1	1	0	0	0	0	1	0	0	0	1	0	0	1	0	0.690883191	1	0	0	1	1	2	1	1	2	1	2	0	2
10	11	702	6.075899382	3	0	0	1	1	0	0	0	1	1	0	1	0	0	0	1	0	0	1	0	0	0	0	0	1	1	0	0.723646724	1	1	0	0	1	1	3	1	1	2	2	0	4
11	12	702	-6.940013599	2	0	1	0	1	0	0	1	0	1	0	0	1	0	0	1	0	0	1	0	0	0	0	0	1	0	1	0.447293447	0	0	1	1	0	1	2	1	2	2	2	1	4
12	13	702	-4.437450291	2	0	1	0	0	1	0	1	0	1	0	0	1	1	0	0	0	0	0	1	0	0	1	0	0	0	1	0.48005698	1	0	0	1	1	2	2	1	2	1	3	1	2
13	14	702	-19.44839247	1	1	0	0	0	1	0	0	1	1	0	0	1	0	0	0	1	1	0	0	0	0	1	0	0	0	1	0.256410256	1	1	0	1	0	2	3	1	2	4	1	1	2
14	15	702	-38.72200691	1	1	0	0	0	1	0	0	1	1	0	0	1	0	1	0	0	0	1	0	0	0	0	0	1	1	0	0.121082621	1	1	1	1	0	2	3	1	2	3	2	0	4
15	16	702	5.547282017	3	0	0	1	0	1	0	0	1	1	0	0	1	1	0	0	0	1	0	0	0	0	0	0	1	0	1	0.709401709	0	1	1	1	0	2	3	1	2	1	1	1	4
16	17	702	2.229694984	2	0	1	0	0	1	0	0	1	1	0	0	1	1	0	0	0	1	0	0	0	0	1	0	0	1	0	0.622507123	1	1	1	1	1	2	3	1	2	1	1	0	2
17	18	702	-29.44649212	1	1	0	0	1	0	0	1	0	1	0	1	0	1	0	0	0	0	0	1	0	0	1	0	0	0	1	0.163817664	1	1	1	1	0	1	2	1	1	1	3	1	2
18	19	702	16.44592061	3	0	0	1	0	1	1	0	0	1	0	0	1	0	1	0	0	0	0	0	1	0	1	0	0	0	1	0.874643875	1	1	1	1	0	2	1	1	2	3	4	1	2
19	20	702	42.24337259	3	0	0	1	0	1	0	1	0	0	1	1	0	1	0	0	0	0	0	0	1	0	1	0	0	1	0	0.957264957	1	1	1	1	1	2	2	2	1	1	4	0	2
20	21	702	-22.54748334	1	1	0	0	0	1	1	0	0	0	1	0	1	1	0	0	0	1	0	0	0	0	1	0	0	0	1	0.225071225	1	1	1	1	0	2	1	2	2	1	1	1	2
21	22	702	44.44727389	3	0	0	1	0	1	1	0	0	1	0	0	1	1	0	0	0	0	1	0	0	0	0	0	1	0	1	0.961538462	1	1	1	1	0	2	1	1	2	1	2	1	4
22	23	702	-12.97348189	2	0	1	0	0	1	0	1	0	1	0	0	1	0	0	0	1	1	0	0	0	1	0	0	0	0	1	0.363247863	1	1	1	1	0	2	2	1	2	4	1	1	1
23	24	702	-8.249605158	2	0	1	0	0	1	0	1	0	0	1	0	1	1	0	0	0	0	1	0	0	0	1	0	0	0	1	0.433048433	1	1	0	1	0	2	2	2	2	1	2	1	2
24	25	702	-18.8774261	1	1	0	0	1	0	0	0	1	1	0	0	1	1	0	0	0	0	0	0	1	0	0	1	0	1	0	0.272079772	1	1	1	1	0	1	3	1	2	1	4	0	3
25	26	702	30.5535579	3	0	0	1	0	1	0	1	0	1	0	0	1	0	0	0	1	0	1	0	0	0	1	0	0	0	1	0.93019943	1	1	1	1	1	2	2	1	2	4	2	1	2
26	27	702	-78.91638108	1	1	0	0	1	0	0	0	1	1	0	0	1	0	1	0	0	1	0	0	0	0	0	0	1	0	1	0.00997151	0	0	0	0	0	1	3	1	2	3	1	1	4
27	28	702	44.45574527	3	0	0	1	0	1	0	1	0	0	1	0	1	1	0	0	0	0	1	0	0	0	1	0	0	0	1	0.964387464	1	0	1	1	0	2	2	2	2	1	2	1	2
28	42	702	-58.91389899	1	1	0	0	1	0	1	0	0	1	0	0	1	0	0	1	0	0	1	0	0	0	1	0	0	0	1	0.058404558	1	1	1	1	0	1	1	1	2	2	2	1	2
29	43	702	-15.55843695	1	1	0	0	1	0	0	1	0	1	0	0	1	1	0	0	0	0	0	0	1	0	0	1	0	0	1	0.311965812	1	1	1	1	0	1	2	1	2	1	4	1	3
30	44	702	-28.91158985	1	1	0	0	1	0	1	0	0	1	0	0	1	0	0	1	0	0	0	1	0	0	0	1	0	0	1	0.173789174	1	1	1	1	0	1	1	1	2	2	3	1	3
31	45	702	191.1435003	3	0	0	1	1	0	1	0	0	1	0	0	1	0	0	1	0	0	0	0	1	0	0	1	0	0	1	0.997150997	0	0	1	1	0	1	1	1	2	2	4	1	3
32	46	702	-22.97302068	1	1	0	0	1	0	1	0	0	1	0	0	1	0	0	1	0	0	1	0	0	0	1	0	0	1	0	0.220797721	1	1	1	1	0	1	1	1	2	2	2	0	2
33	47	702	0.249783024	2	0	1	0	1	0	1	0	0	1	0	0	1	0	0	1	0	0	0	0	1	0	0	0	1	0	1	0.566951567	1	1	1	1	0	1	1	1	2	2	4	1	4
34	48	702	-19.68990517	1	1	0	0	1	0	0	1	0	0	1	0	1	0	0	1	0	0	0	1	0	0	0	1	0	0	1	0.240740741	1	0	1	1	0	1	2	2	2	2	3	1	3
35	49	702	37.04275993	3	0	0	1	1	0	0	1	0	1	0	0	1	1	0	0	0	0	1	0	0	0	1	0	0	0	1	0.943019943	1	1	0	0	0	1	2	1	2	1	2	1	2
36	50	702	2.224392806	2	0	1	0	1	0	1	0	0	1	0	0	1	1	0	0	0	0	0	0	1	0	0	0	1	1	0	0.62037037	1	1	1	0	0	1	1	1	2	1	4	0	4
37	29	702	-14.44466694	2	0	1	0	1	0	0	0	1	1	0	0	1	1	0	0	0	0	0	0	1	0	0	1	0	1	0	0.348290598	1	1	1	1	0	1	3	1	2	1	4	0	3
38	30	702	3.176146782	2	0	1	0	1	0	1	0	0	0	1	0	1	1	0	0	0	0	0	1	0	0	1	0	0	0	1	0.646723647	1	1	1	1	1	1	1	2	2	1	3	1	2
39	31	702	-7.55897066	2	0	1	0	0	1	1	0	0	1	0	0	1	1	0	0	0	0	0	0	1	1	0	0	0	1	0	0.437321937	1	1	1	1	1	2	1	1	2	1	4	0	1
40	32	702	0.244846123	2	0	1	0	1	0	1	0	0	1	0	1	0	0	1	0	0	0	1	0	0	0	0	0	1	0	1	0.564102564	1	1	0	1	1	1	1	1	1	3	2	1	4
41	33	702	-1.779234557	2	0	1	0	1	0	1	0	0	1	0	0	1	0	0	1	0	0	0	0	1	0	0	1	0	0	1	0.542735043	1	1	1	1	0	1	1	1	2	2	4	1	3
42	34	702	17.02949985	3	0	0	1	0	1	0	1	0	1	0	0	1	0	1	0	0	0	1	0	0	0	1	0	0	0	1	0.876068376	1	1	1	1	0	2	2	1	2	3	2	1	2
43	35	702	2.224392806	2	0	1	0	1	0	0	0	1	1	0	1	0	1	0	0	0	0	1	0	0	0	0	0	1	1	0	0.62037037	1	1	1	1	1	1	3	1	1	1	2	0	4
44	36	702	-34.45689607	1	1	0	0	1	0	0	1	0	1	0	0	1	0	1	0	0	1	0	0	0	0	1	0	0	0	1	0.13960114	1	1	1	1	0	1	2	1	2	3	1	1	2
45	37	702	-68.91774912	1	1	0	0	1	0	0	1	0	1	0	0	1	0	0	1	0	0	1	0	0	0	1	0	0	0	1	0.02991453	1	1	1	1	0	1	2	1	2	2	2	1	2
46	38	702	42.23712581	3	0	0	1	1	0	0	1	0	1	0	0	1	0	0	1	0	0	0	1	0	0	1	0	0	0	1	0.955840456	1	1	1	1	0	1	2	1	2	2	3	1	2
47	39	702	-29.45614034	1	1	0	0	1	0	1	0	0	1	0	1	0	0	0	1	0	0	1	0	0	0	0	0	1	0	1	0.162393162	1	1	1	1	0	1	1	1	1	2	2	1	4
48	40	702	11.36476026	3	0	0	1	1	0	1	0	0	1	0	0	1	1	0	0	0	0	0	0	1	0	0	0	1	0	1	0.823361823	1	1	0	1	1	1	1	1	2	1	4	1	4
49	41	702	-27.56477289	1	1	0	0	0	1	1	0	0	1	0	0	1	0	1	0	0	1	0	0	0	0	1	0	0	1	0	0.188034188	1	1	1	1	0	2	1	1	2	3	1	0	2
50	80	702	39.13301369	3	0	0	1	1	0	1	0	0	1	0	0	1	0	0	1	0	0	0	0	1	0	0	1	0	0	1	0.952991453	1	1	1	1	0	1	1	1	2	2	4	1	3
51	81	702	15.59225486	3	0	0	1	1	0	1	0	0	1	0	0	1	0	0	1	0	0	0	1	0	0	0	1	0	0	1	0.871794872	1	1	1	1	0	1	1	1	2	2	3	1	3
52	82	702	10.27800438	3	0	0	1	1	0	0	1	0	1	0	0	1	1	0	0	0	0	0	0	1	0	1	0	0	0	1	0.779202279	1	1	1	1	0	1	2	1	2	1	4	1	2
53	83	702	-14.72291981	1	1	0	0	1	0	1	0	0	1	0	0	1	0	0	1	0	0	0	1	0	0	1	0	0	0	1	0.329059829	1	1	1	1	1	1	1	1	2	2	3	1	2
54	84	702	10.37261496	3	0	0	1	1	0	1	0	0	1	0	1	0	0	0	1	0	0	0	0	1	0	1	0	0	0	1	0.794871795	1	1	1	1	0	1	1	1	1	2	4	1	2
55	85	702	55.54009257	3	0	0	1	0	1	0	0	1	1	0	1	0	1	0	0	0	0	1	0	0	0	1	0	0	1	0	0.974358974	0	1	1	1	0	2	3	1	1	1	2	0	2
56	538	702	11.09842178	3	0	0	1	0	1	0	1	0	1	0	0	1	0	0	0	1	0	1	0	0	0	1	0	0	0	1	0.804843305	1	1	1	1	0	2	2	1	2	4	2	1	2
57	537	702	9.529100791	3	0	0	1	1	0	1	0	0	1	0	0	1	0	0	1	0	0	0	0	1	0	0	1	0	0	1	0.774928775	1	1	1	1	0	1	1	1	2	2	4	1	3
58	536	702	-15.44582085	1	1	0	0	0	1	0	1	0	1	0	0	1	1	0	0	0	0	1	0	0	0	1	0	0	1	0	0.321937322	1	1	1	1	0	2	2	1	2	1	2	0	2
59	535	702	-20.95560037	1	1	0	0	1	0	0	1	0	1	0	0	1	0	1	0	0	0	0	1	0	0	0	1	0	0	1	0.235042735	1	1	1	1	0	1	2	1	2	3	3	1	3
60	534	702	-28.89647406	1	1	0	0	1	0	1	0	0	1	0	0	1	0	0	1	0	0	0	0	1	0	0	1	0	0	1	0.178062678	1	1	1	1	0	1	1	1	2	2	4	1	3
61	533	702	6.910130866	3	0	0	1	1	0	1	0	0	1	0	0	1	1	0	0	0	0	0	0	1	0	0	1	0	0	1	0.732193732	1	0	1	1	0	1	1	1	2	1	4	1	3
62	532	702	11.09633565	3	0	0	1	1	0	0	1	0	1	0	0	1	0	0	1	0	0	0	1	0	1	0	0	0	1	0	0.801994302	1	1	1	1	0	1	2	1	2	2	3	0	1
63	531	702	3.733359823	3	0	0	1	1	0	1	0	0	1	0	0	1	0	0	1	0	0	0	1	0	0	1	0	0	0	1	0.680911681	1	1	1	1	0	1	1	1	2	2	3	1	2
64	530	702	-14.45027029	2	0	1	0	0	1	0	1	0	0	1	0	1	0	0	0	1	0	1	0	0	0	0	0	1	0	1	0.337606838	0	0	1	1	0	2	2	2	2	4	2	1	4
65	528	702	-7.557645282	2	0	1	0	1	0	1	0	0	1	0	0	1	0	0	1	0	0	1	0	0	0	0	0	1	0	1	0.438746439	1	1	1	1	0	1	1	1	2	2	2	1	4
66	527	702	-4.436958405	2	0	1	0	1	0	0	1	0	1	0	0	1	1	0	0	0	0	0	0	1	0	0	1	0	0	1	0.481481481	1	1	1	1	0	1	2	1	2	1	4	1	3
67	690	702	-8.248813051	2	0	1	0	1	0	0	1	0	1	0	0	1	0	1	0	0	1	0	0	0	0	1	0	0	1	0	0.434472934	0	0	1	1	0	1	2	1	2	3	1	0	2
68	529	702	-7.224973138	2	0	1	0	1	0	0	1	0	1	0	0	1	1	0	0	0	0	0	1	0	0	1	0	0	0	1	0.441595442	1	1	0	1	0	1	2	1	2	1	3	1	2
69	525	702	2.599351811	2	0	1	0	1	0	1	0	0	0	1	0	1	0	0	1	0	0	0	0	1	0	0	1	0	0	1	0.632478632	1	0	1	1	0	1	1	2	2	2	4	1	3
70	524	702	3.708227925	3	0	0	1	1	0	0	1	0	1	0	1	0	0	0	0	1	0	0	0	1	0	0	0	1	0	1	0.675213675	1	1	1	1	0	1	2	1	1	4	4	1	4
71	523	702	-3.560496498	2	0	1	0	1	0	1	0	0	0	1	0	1	0	0	1	0	0	0	0	1	0	0	1	0	0	1	0.488603989	1	0	1	1	0	1	1	2	2	2	4	1	3
72	522	702	4.454556751	3	0	0	1	0	1	0	1	0	1	0	1	0	0	1	0	0	0	0	1	0	0	0	0	1	1	0	0.699430199	1	1	1	1	0	2	2	1	1	3	3	0	4
73	519	702	-68.90675547	1	1	0	0	1	0	0	1	0	1	0	0	1	1	0	0	0	0	1	0	0	1	0	0	0	0	1	0.042735043	1	0	0	1	0	1	2	1	2	1	2	1	1
74	518	702	-23.56497593	1	1	0	0	1	0	0	1	0	0	1	0	1	0	0	1	0	0	0	1	0	0	0	1	0	0	1	0.217948718	1	1	1	1	1	1	2	2	2	2	3	1	3
75	517	702	-8.679602552	2	0	1	0	0	1	0	1	0	1	0	0	1	0	1	0	0	1	0	0	0	0	0	1	0	0	1	0.424501425	1	1	1	1	0	2	2	1	2	3	1	1	3
76	516	702	-3.975554043	2	0	1	0	1	0	0	1	0	1	0	0	1	1	0	0	0	0	1	0	0	0	0	0	1	0	1	0.485754986	1	1	1	0	0	1	2	1	2	1	2	1	4
77	497	702	-78.91532074	1	1	0	0	1	0	0	0	1	1	0	0	1	0	1	0	0	0	1	0	0	1	0	0	0	1	0	0.012820513	1	1	1	1	0	1	3	1	2	3	2	0	1
78	498	702	-41.9089124	1	1	0	0	0	1	0	1	0	1	0	0	1	0	0	1	0	0	1	0	0	0	0	0	1	1	0	0.102564103	1	0	1	1	0	2	2	1	2	2	2	0	4
79	499	702	12.45360348	3	0	0	1	1	0	1	0	0	1	0	0	1	0	0	1	0	0	0	0	1	0	1	0	0	0	1	0.834757835	0	1	1	1	0	1	1	1	2	2	4	1	2
80	500	702	15.55675387	3	0	0	1	1	0	1	0	0	1	0	0	1	0	0	1	0	0	1	0	0	0	1	0	0	0	1	0.86039886	1	1	1	1	0	1	1	1	2	2	2	1	2
81	501	702	-9.630574171	2	0	1	0	1	0	1	0	0	1	0	0	1	0	0	1	0	0	0	0	1	0	0	1	0	0	1	0.405982906	1	1	1	1	0	1	1	1	2	2	4	1	3
82	506	702	1.623762826	2	0	1	0	1	0	1	0	0	1	0	0	1	0	0	1	0	0	0	0	1	0	0	1	0	0	1	0.608262108	1	0	1	1	0	1	1	1	2	2	4	1	3
83	505	702	-32.60839016	1	1	0	0	0	1	0	0	1	1	0	1	0	1	0	0	0	0	1	0	0	0	1	0	0	1	0	0.150997151	1	1	1	1	0	2	3	1	1	1	2	0	2
84	504	702	-37.92304379	1	1	0	0	1	0	0	0	1	1	0	0	1	0	1	0	0	0	1	0	0	0	0	0	1	1	0	0.125356125	1	1	1	1	0	1	3	1	2	3	2	0	4
85	502	702	-15.7824857	1	1	0	0	1	0	1	0	0	1	0	1	0	0	0	1	0	0	1	0	0	0	1	0	0	0	1	0.301994302	1	1	1	1	0	1	1	1	1	2	2	1	2
86	514	702	-14.4583522	2	0	1	0	1	0	0	0	1	0	1	1	0	1	0	0	0	1	0	0	0	0	1	0	0	1	0	0.334757835	1	1	1	1	0	1	3	2	1	1	1	0	2
87	515	702	11.09649437	3	0	0	1	0	1	0	1	0	1	0	1	0	0	0	1	0	0	0	0	1	0	0	1	0	0	1	0.803418803	1	0	1	1	0	2	2	1	1	2	4	1	3
88	513	702	15.54779445	3	0	0	1	1	0	1	0	0	0	1	0	1	0	0	1	0	0	1	0	0	0	1	0	0	0	1	0.858974359	1	1	1	1	0	1	1	2	2	2	2	1	2
89	512	702	2.779213912	2	0	1	0	1	0	1	0	0	1	0	0	1	0	0	1	0	0	0	0	1	0	0	0	1	1	0	0.63960114	1	1	1	1	1	1	1	1	2	2	4	0	4
90	511	702	8.89236696	3	0	0	1	1	0	0	0	1	1	0	0	1	1	0	0	0	0	1	0	0	0	0	1	0	1	0	0.770655271	1	1	1	1	0	1	3	1	2	1	2	0	3
91	510	702	14.78025296	3	0	0	1	1	0	1	0	0	1	0	0	1	0	0	1	0	0	0	1	0	0	1	0	0	0	1	0.85042735	1	1	1	1	0	1	1	1	2	2	3	1	2
92	509	702	-11.96455356	2	0	1	0	1	0	1	0	0	1	0	0	1	0	0	1	0	0	0	0	1	0	0	0	1	0	1	0.373219373	1	1	1	1	1	1	1	1	2	2	4	1	4
93	508	702	11.12098026	3	0	0	1	1	0	1	0	0	1	0	0	1	0	0	1	0	0	0	0	1	0	0	1	0	0	1	0.815527066	1	1	1	1	0	1	1	1	2	2	4	1	3
94	493	702	155.8928216	3	0	0	1	1	0	0	1	0	1	0	1	0	0	0	1	0	0	0	0	1	0	0	1	0	0	1	0.994301994	1	1	1	1	0	1	2	1	1	2	4	1	3
95	458	702	-4.723445524	2	0	1	0	0	1	1	0	0	1	0	0	1	1	0	0	0	0	0	0	1	0	0	0	1	1	0	0.467236467	1	1	1	1	0	2	1	1	2	1	4	0	4
96	73	702	0.551049373	2	0	1	0	1	0	0	1	0	1	0	0	1	0	0	1	0	0	0	1	0	0	0	1	0	0	1	0.592592593	1	1	1	1	0	1	2	1	2	2	3	1	3
97	72	702	-28.457679	1	1	0	0	1	0	0	1	0	1	0	0	1	0	0	1	0	0	1	0	0	0	0	0	1	1	0	0.183760684	1	1	0	1	0	1	2	1	2	2	2	0	4
98	71	702	0.096840878	2	0	1	0	1	0	1	0	0	1	0	0	1	0	0	1	0	0	0	0	1	0	1	0	0	0	1	0.55982906	1	1	1	1	1	1	1	1	2	2	4	1	2
99	70	702	3.705072758	3	0	0	1	1	0	1	0	0	1	0	0	1	0	0	1	0	0	0	0	1	0	0	0	1	1	0	0.66951567	1	1	1	1	1	1	1	1	2	2	4	0	4
100	69	702	-48.91836572	1	1	0	0	1	0	0	0	1	1	0	0	1	0	1	0	0	1	0	0	0	0	1	0	0	0	1	0.084045584	1	1	0	1	0	1	3	1	2	3	1	1	2
101	68	702	17.04428599	3	0	0	1	0	1	0	1	0	0	1	0	1	1	0	0	0	0	0	1	0	0	0	0	1	0	1	0.881766382	1	1	1	1	0	2	2	2	2	1	3	1	4
102	67	702	-7.224296585	2	0	1	0	0	1	1	0	0	1	0	0	1	0	0	1	0	0	1	0	0	0	1	0	0	1	0	0.443019943	0	0	0	0	0	2	1	1	2	2	2	0	2
103	66	702	2.774329855	2	0	1	0	1	0	1	0	0	0	1	0	1	0	0	1	0	0	1	0	0	0	1	0	0	0	1	0.635327635	1	1	0	1	0	1	1	2	2	2	2	1	2
104	65	702	-19.56672724	1	1	0	0	0	1	0	1	0	1	0	0	1	0	0	0	1	0	1	0	0	0	0	0	1	0	1	0.245014245	1	1	1	1	0	2	2	1	2	4	2	1	4
105	64	702	17.03667406	3	0	0	1	0	1	0	0	1	1	0	0	1	1	0	0	0	1	0	0	0	0	1	0	0	1	0	0.877492877	1	1	1	1	0	2	3	1	2	1	1	0	2
106	63	702	4.447697714	3	0	0	1	1	0	0	0	1	1	0	0	1	1	0	0	0	1	0	0	0	0	0	1	0	0	1	0.695868946	1	1	1	1	0	1	3	1	2	1	1	1	3
107	62	702	3.706393052	3	0	0	1	1	0	0	1	0	0	1	0	1	1	0	0	0	0	0	0	1	0	0	1	0	0	1	0.670940171	1	1	1	1	0	1	2	2	2	1	4	1	3
108	480	702	-14.26116793	2	0	1	0	1	0	0	0	1	0	1	0	1	1	0	0	0	0	1	0	0	0	1	0	0	1	0	0.35042735	1	1	1	1	0	1	3	2	2	1	2	0	2
109	481	702	9.292148405	3	0	0	1	1	0	1	0	0	1	0	0	1	0	0	1	0	0	0	0	1	0	0	1	0	0	1	0.773504274	1	0	1	1	1	1	1	1	2	2	4	1	3
110	482	702	14.82600938	3	0	0	1	1	0	0	0	1	1	0	0	1	1	0	0	0	0	1	0	0	0	1	0	0	1	0	0.851851852	1	1	1	1	0	1	3	1	2	1	2	0	2
111	483	702	-31.89897875	1	1	0	0	1	0	0	1	0	0	1	0	1	0	1	0	0	1	0	0	0	0	0	1	0	0	1	0.158119658	0	1	0	1	0	1	2	2	2	3	1	1	3
112	485	702	-2.219609415	2	0	1	0	1	0	0	1	0	1	0	0	1	1	0	0	0	0	1	0	0	0	0	0	1	0	1	0.537037037	1	1	1	1	0	1	2	1	2	1	2	1	4
113	486	702	37.8013171	3	0	0	1	0	1	1	0	0	1	0	0	1	0	0	1	0	0	1	0	0	0	1	0	0	0	1	0.95014245	0	0	1	1	0	2	1	1	2	2	2	1	2
114	487	702	-11.54940047	2	0	1	0	1	0	0	1	0	1	0	0	1	1	0	0	0	0	1	0	0	0	0	1	0	0	1	0.383190883	1	1	0	1	0	1	2	1	2	1	2	1	3
115	488	702	-83.91414522	1	1	0	0	1	0	0	0	1	1	0	0	1	0	1	0	0	0	1	0	0	0	0	0	1	1	0	0.002849003	1	1	1	1	0	1	3	1	2	3	2	0	4
116	489	702	-24.45936242	1	1	0	0	1	0	0	1	0	1	0	0	1	0	0	1	0	0	1	0	0	0	0	0	1	1	0	0.202279202	1	1	1	1	0	1	2	1	2	2	2	0	4
117	491	702	-45.94086998	1	1	0	0	1	0	0	0	1	1	0	0	1	0	0	1	0	0	1	0	0	0	0	0	1	1	0	0.098290598	1	1	0	1	0	1	3	1	2	2	2	0	4
118	490	702	-19.56733491	1	1	0	0	0	1	0	1	0	0	1	0	1	1	0	0	0	0	1	0	0	0	1	0	0	0	1	0.243589744	1	1	1	1	0	2	2	2	2	1	2	1	2
119	492	702	-39.45748926	1	1	0	0	1	0	0	1	0	1	0	0	1	0	1	0	0	0	1	0	0	0	1	0	0	0	1	0.105413105	1	1	1	1	0	1	2	1	2	3	2	1	2
120	496	702	-19.48590953	1	1	0	0	0	1	0	0	1	0	1	0	1	1	0	0	0	1	0	0	0	0	0	1	0	1	0	0.249287749	1	1	1	1	0	2	3	2	2	1	1	0	3
121	503	702	-2.724537376	2	0	1	0	1	0	1	0	0	0	1	1	0	0	0	1	0	0	0	1	0	0	1	0	0	0	1	0.521367521	1	1	0	1	1	1	1	2	1	2	3	1	2
122	507	702	-58.9133287	1	1	0	0	1	0	0	1	0	1	0	1	0	0	0	1	0	0	0	0	1	1	0	0	0	0	1	0.062678063	1	1	0	1	0	1	2	1	1	2	4	1	1
123	495	702	31.74652276	3	0	0	1	1	0	1	0	0	0	1	0	1	0	0	1	0	0	1	0	0	0	1	0	0	0	1	0.935897436	1	0	0	1	0	1	1	2	2	2	2	1	2
124	494	702	-58.91389807	1	1	0	0	0	1	1	0	0	1	0	0	1	0	0	1	0	0	1	0	0	1	0	0	0	0	1	0.060541311	1	0	1	1	0	2	1	1	2	2	2	1	1
125	539	702	11.09437405	3	0	0	1	1	0	1	0	0	0	1	0	1	1	0	0	0	0	1	0	0	0	1	0	0	0	1	0.800569801	1	1	1	1	0	1	1	2	2	1	2	1	2
126	520	702	-50.91560999	1	1	0	0	1	0	0	0	1	1	0	0	1	0	0	1	0	0	1	0	0	0	0	0	1	0	1	0.078347578	0	1	1	1	0	1	3	1	2	2	2	1	4
127	521	702	-28.91813617	1	1	0	0	1	0	0	1	0	1	0	0	1	0	1	0	0	0	1	0	0	0	0	0	1	0	1	0.170940171	1	1	0	1	0	1	2	1	2	3	2	1	4
128	484	702	-8.254872464	2	0	1	0	1	0	0	0	1	1	0	0	1	1	0	0	0	0	1	0	0	0	0	0	1	1	0	0.431623932	1	1	1	1	1	1	3	1	2	1	2	0	4
129	74	702	3.700809267	2	0	1	0	1	0	0	1	0	1	0	0	1	0	0	1	0	0	0	0	1	0	0	1	0	0	1	0.664529915	1	1	1	1	0	1	2	1	2	2	4	1	3
130	599	702	-2.232437528	2	0	1	0	0	1	0	1	0	1	0	0	1	0	0	0	1	0	1	0	0	0	1	0	0	0	1	0.531339031	1	1	0	1	0	2	2	1	2	4	2	1	2
131	526	702	0.220897476	2	0	1	0	1	0	0	1	0	1	0	0	1	1	0	0	0	0	1	0	0	0	0	0	1	0	1	0.562678063	1	1	1	1	1	1	2	1	2	1	2	1	4
132	75	702	-32.58013289	1	1	0	0	1	0	1	0	0	1	0	1	0	0	1	0	0	0	0	0	1	0	0	1	0	0	1	0.156695157	1	1	0	1	1	1	1	1	1	3	4	1	3
133	76	702	0.365537745	2	0	1	0	1	0	1	0	0	1	0	0	1	0	0	1	0	0	0	0	1	0	0	1	0	0	1	0.576923077	1	1	1	1	0	1	1	1	2	2	4	1	3
134	88	702	2.502535089	2	0	1	0	1	0	0	1	0	1	0	0	1	0	0	1	0	0	1	0	0	0	1	0	0	0	1	0.631054131	1	1	1	1	0	1	2	1	2	2	2	1	2
135	479	702	-11.55615276	2	0	1	0	0	1	0	1	0	1	0	0	1	1	0	0	0	0	1	0	0	0	1	0	0	0	1	0.38034188	1	1	1	1	1	2	2	1	2	1	2	1	2
136	478	702	3.703381268	2	0	1	0	0	1	1	0	0	1	0	0	1	1	0	0	0	0	1	0	0	1	0	0	0	0	1	0.666666667	1	0	1	0	0	2	1	1	2	1	2	1	1
137	477	702	44.45502483	3	0	0	1	0	1	1	0	0	1	0	0	1	1	0	0	0	0	0	1	0	0	1	0	0	0	1	0.962962963	1	1	1	1	0	2	1	1	2	1	3	1	2
138	476	702	0.367562093	2	0	1	0	0	1	1	0	0	1	0	1	0	1	0	0	0	0	1	0	0	0	1	0	0	1	0	0.57977208	1	1	1	1	0	2	1	1	1	1	2	0	2
139	475	702	-14.45955221	1	1	0	0	0	1	0	0	1	0	1	0	1	1	0	0	0	1	0	0	0	0	1	0	0	1	0	0.333333333	1	1	1	1	0	2	3	2	2	1	1	0	2
140	474	702	-14.72907525	1	1	0	0	0	1	0	1	0	1	0	0	1	1	0	0	0	0	1	0	0	0	1	0	0	0	1	0.326210826	1	1	1	1	0	2	2	1	2	1	2	1	2
141	473	702	-11.56019944	2	0	1	0	0	1	0	1	0	1	0	0	1	1	0	0	0	0	1	0	0	0	1	0	0	0	1	0.374643875	0	0	0	0	0	2	2	1	2	1	2	1	2
142	472	702	-16.29880714	1	1	0	0	0	1	0	0	1	1	0	0	1	1	0	0	0	1	0	0	0	0	0	1	0	1	0	0.296296296	1	1	1	1	0	2	3	1	2	1	1	0	3
143	471	702	-3.083686786	2	0	1	0	1	0	1	0	0	1	0	0	1	1	0	0	0	0	0	1	0	0	0	0	1	0	1	0.497150997	1	1	1	1	0	1	1	1	2	1	3	1	4
144	470	702	-14.4465187	2	0	1	0	0	1	0	1	0	1	0	0	1	1	0	0	0	0	0	1	0	0	0	1	0	0	1	0.343304843	1	1	1	1	0	2	2	1	2	1	3	1	3
145	469	702	-2.541286019	2	0	1	0	1	0	0	1	0	1	0	0	1	1	0	0	0	0	1	0	0	0	1	0	0	0	1	0.526353276	1	1	1	1	0	1	2	1	2	1	2	1	2
146	468	702	12.4381838	3	0	0	1	1	0	0	1	0	1	0	0	1	0	1	0	0	0	1	0	0	0	0	1	0	0	1	0.829059829	1	1	1	1	0	1	2	1	2	3	2	1	3
147	466	702	12.45574178	3	0	0	1	1	0	1	0	0	1	0	0	1	0	0	1	0	0	1	0	0	0	1	0	0	0	1	0.836182336	1	1	1	1	0	1	1	1	2	2	2	1	2
148	465	702	5.549854028	3	0	0	1	1	0	1	0	0	1	0	1	0	0	0	1	0	0	0	0	1	0	0	1	0	0	1	0.710826211	1	1	1	1	0	1	1	1	1	2	4	1	3
149	464	702	20.37615105	3	0	0	1	1	0	0	1	0	1	0	0	1	1	0	0	0	1	0	0	0	0	1	0	0	0	1	0.903133903	1	1	1	1	0	1	2	1	2	1	1	1	2
150	463	702	-16.30328644	1	1	0	0	0	1	1	0	0	0	1	0	1	1	0	0	0	0	1	0	0	0	0	0	1	1	0	0.294871795	1	1	0	1	0	2	1	2	2	1	2	0	4
151	462	702	37.06602187	3	0	0	1	1	0	1	0	0	1	0	0	1	0	0	1	0	0	0	1	0	0	0	0	1	0	1	0.944444444	1	1	1	1	1	1	1	1	2	2	3	1	4
152	461	702	0.561809826	2	0	1	0	1	0	1	0	0	1	0	0	1	1	0	0	0	0	0	0	1	0	0	0	1	0	1	0.602564103	1	1	1	1	0	1	1	1	2	1	4	1	4
153	467	702	-14.44466694	2	0	1	0	1	0	0	1	0	1	0	0	1	0	0	1	0	0	0	0	1	0	0	1	0	0	1	0.348290598	1	1	1	1	1	1	2	1	2	2	4	1	3
154	574	702	20.73012329	3	0	0	1	1	0	0	1	0	1	0	0	1	1	0	0	0	0	1	0	0	0	0	1	0	1	0	0.907407407	1	1	1	0	1	1	2	1	2	1	2	0	3
155	573	702	-48.89338476	1	1	0	0	0	1	0	1	0	1	0	1	0	0	1	0	0	0	1	0	0	0	0	0	1	1	0	0.095441595	0	0	0	1	1	2	2	1	1	3	2	0	4
156	572	702	-2.962092169	2	0	1	0	1	0	0	1	0	1	0	0	1	1	0	0	0	0	1	0	0	0	1	0	0	0	1	0.514245014	1	1	0	0	0	1	2	1	2	1	2	1	2
157	549	702	29.55418726	3	0	0	1	0	1	0	0	1	1	0	1	0	0	1	0	0	0	1	0	0	0	0	0	1	1	0	0.925925926	1	1	1	1	0	2	3	1	1	3	2	0	4
158	548	702	-36.95841642	1	1	0	0	0	1	0	1	0	1	0	1	0	0	1	0	0	0	1	0	0	0	1	0	0	0	1	0.126780627	1	1	0	0	0	2	2	1	1	3	2	1	2
159	394	702	0.374674536	2	0	1	0	1	0	0	0	1	1	0	0	1	1	0	0	0	0	1	0	0	0	0	1	0	0	1	0.584045584	1	1	0	1	0	1	3	1	2	1	2	1	3
160	335	702	-7.559930817	2	0	1	0	0	1	0	1	0	0	1	0	1	1	0	0	0	0	0	0	1	0	0	1	0	0	1	0.435897436	1	1	1	1	0	2	2	2	2	1	4	1	3
161	387	702	-73.90569415	1	1	0	0	1	0	1	0	0	1	0	1	0	0	0	1	0	0	0	0	1	0	1	0	0	0	1	0.028490028	0	1	1	1	0	1	1	1	1	2	4	1	2
162	336	702	-45.93943911	1	1	0	0	0	1	0	1	0	1	0	0	1	0	1	0	0	0	1	0	0	0	0	0	1	1	0	0.0997151	1	1	0	1	0	2	2	1	2	3	2	0	4
163	372	702	-27.48672347	1	1	0	0	0	1	0	1	0	1	0	0	1	1	0	0	0	0	0	1	0	0	1	0	0	1	0	0.190883191	1	1	1	1	0	2	2	1	2	1	3	0	2
164	550	702	-9.631490578	2	0	1	0	0	1	0	1	0	1	0	0	1	1	0	0	0	1	0	0	0	0	1	0	0	1	0	0.401709402	1	1	1	1	0	2	2	1	2	1	1	0	2
165	388	702	8.880298332	3	0	0	1	1	0	0	1	0	1	0	0	1	1	0	0	0	1	0	0	0	0	1	0	0	0	1	0.766381766	0	1	0	1	0	1	2	1	2	1	1	1	2
166	412	702	3.700809267	2	0	1	0	1	0	0	0	1	1	0	0	1	0	0	1	0	0	0	1	0	0	0	0	1	1	0	0.664529915	0	1	1	1	0	1	3	1	2	2	3	0	4
167	413	702	-21.94567644	1	1	0	0	1	0	1	0	0	1	0	1	0	0	0	1	0	0	0	1	0	0	0	0	1	1	0	0.227920228	1	1	1	1	0	1	1	1	1	2	3	0	4
168	414	702	31.11273649	3	0	0	1	1	0	1	0	0	1	0	0	1	0	0	1	0	0	0	0	1	0	0	1	0	0	1	0.933048433	1	1	1	1	0	1	1	1	2	2	4	1	3
169	415	702	12.37780854	3	0	0	1	1	0	1	0	0	1	0	0	1	0	0	1	0	0	0	0	1	0	0	0	1	0	1	0.827635328	1	1	1	1	1	1	1	1	2	2	4	1	4
170	416	702	2.779549064	2	0	1	0	1	0	1	0	0	1	0	0	1	0	0	1	0	0	0	0	1	0	0	1	0	0	1	0.641025641	0	0	1	1	0	1	1	1	2	2	4	1	3
171	417	702	-16.2963275	1	1	0	0	1	0	0	1	0	1	0	0	1	1	0	0	0	0	0	0	1	0	1	0	0	0	1	0.300569801	0	0	1	1	1	1	2	1	2	1	4	1	2
172	418	702	422.3445717	3	0	0	1	1	0	0	0	1	1	0	0	1	1	0	0	0	0	1	0	0	0	1	0	0	0	1	1	0	1	0	1	0	1	3	1	2	1	2	1	2
173	419	702	3.822086221	3	0	0	1	1	0	1	0	0	1	0	0	1	0	0	1	0	0	1	0	0	0	1	0	0	1	0	0.683760684	1	1	1	1	0	1	1	1	2	2	2	0	2
174	552	702	-12.60262573	2	0	1	0	1	0	0	0	1	1	0	0	1	1	0	0	0	1	0	0	0	0	1	0	0	1	0	0.371794872	1	0	0	1	0	1	3	1	2	1	1	0	2
175	420	702	-12.96412756	2	0	1	0	0	1	0	1	0	1	0	0	1	0	1	0	0	0	1	0	0	0	1	0	0	0	1	0.366809117	1	1	1	1	0	2	2	1	2	3	2	1	2
176	421	702	-19.46132513	1	1	0	0	0	1	0	1	0	1	0	0	1	1	0	0	0	1	0	0	0	0	1	0	0	0	1	0.250712251	1	1	1	1	0	2	2	1	2	1	1	1	2
177	422	702	-48.90985933	1	1	0	0	1	0	0	0	1	1	0	1	0	0	1	0	0	0	0	1	0	0	0	0	1	1	0	0.094017094	1	1	1	1	0	1	3	1	1	3	3	0	4
178	423	702	3.038523837	2	0	1	0	1	0	1	0	0	1	0	0	1	0	0	1	0	0	0	1	0	0	1	0	0	0	1	0.643874644	1	1	1	1	0	1	1	1	2	2	3	1	2
179	424	702	-14.44893038	2	0	1	0	0	1	0	0	1	1	0	0	1	1	0	0	0	0	1	0	0	0	0	0	1	0	1	0.339031339	0	0	0	1	0	2	3	1	2	1	2	1	4
180	555	702	-25.68438465	1	1	0	0	1	0	0	1	0	1	0	1	0	0	0	1	0	1	0	0	0	0	0	0	1	1	0	0.196581197	1	0	0	1	0	1	2	1	1	2	1	0	4
181	425	702	-73.91049307	1	1	0	0	0	1	1	0	0	0	1	1	0	0	0	1	0	0	1	0	0	0	1	0	0	0	1	0.025641026	0	0	1	1	0	2	1	2	1	2	2	1	2
182	429	702	77.76914562	3	0	0	1	1	0	1	0	0	1	0	0	1	0	0	1	0	0	1	0	0	0	1	0	0	1	0	0.982905983	1	0	1	1	0	1	1	1	2	2	2	0	2
183	430	702	-19.45729937	1	1	0	0	0	1	0	0	1	1	0	0	1	1	0	0	0	0	1	0	0	0	1	0	0	1	0	0.253561254	1	1	1	1	0	2	3	1	2	1	2	0	2
184	426	702	-48.91973022	1	1	0	0	1	0	1	0	0	0	1	0	1	0	0	1	0	0	1	0	0	0	1	0	0	0	1	0.081196581	0	1	1	1	0	1	1	2	2	2	2	1	2
185	427	702	84.43201227	3	0	0	1	1	0	0	1	0	1	0	0	1	1	0	0	0	1	0	0	0	0	1	0	0	1	0	0.987179487	1	1	1	1	0	1	2	1	2	1	1	0	2
186	554	702	6.228468623	3	0	0	1	1	0	0	0	1	1	0	0	1	1	0	0	0	0	1	0	0	0	1	0	0	0	1	0.729344729	1	1	1	1	0	1	3	1	2	1	2	1	2
187	556	702	11.11721249	3	0	0	1	1	0	0	0	1	1	0	1	0	0	1	0	0	0	0	0	1	1	0	0	0	1	0	0.809116809	1	1	1	1	0	1	3	1	1	3	4	0	1
188	559	702	-9.627152243	2	0	1	0	1	0	0	1	0	1	0	0	1	1	0	0	0	0	0	1	0	1	0	0	0	0	1	0.407407407	0	0	0	1	0	1	2	1	2	1	3	1	1
189	560	702	111.1528367	3	0	0	1	1	0	0	0	1	1	0	1	0	0	1	0	0	0	0	1	0	0	0	0	1	1	0	0.991452991	1	1	1	1	1	1	3	1	1	3	3	0	4
190	561	702	-3.778475446	2	0	1	0	1	0	1	0	0	0	1	1	0	0	0	1	0	0	0	0	1	0	0	1	0	0	1	0.487179487	1	0	1	1	0	1	1	2	1	2	4	1	3
191	562	702	-17.5623123	1	1	0	0	1	0	0	1	0	1	0	0	1	0	1	0	0	0	1	0	0	0	0	0	1	1	0	0.280626781	1	1	1	1	0	1	2	1	2	3	2	0	4
192	563	702	-14.44655083	2	0	1	0	1	0	0	0	1	1	0	0	1	0	0	1	0	0	0	0	1	0	0	1	0	0	1	0.341880342	1	1	1	1	0	1	3	1	2	2	4	1	3
193	564	702	-43.27951586	1	1	0	0	0	1	0	1	0	0	1	1	0	0	1	0	0	1	0	0	0	0	1	0	0	0	1	0.101139601	1	1	1	1	1	2	2	2	1	3	1	1	2
194	565	702	-11.11235128	2	0	1	0	0	1	0	1	0	1	0	0	1	0	1	0	0	0	1	0	0	0	0	0	1	1	0	0.387464387	1	1	1	1	1	2	2	1	2	3	2	0	4
195	566	702	-63.90857106	1	1	0	0	1	0	0	1	0	0	1	0	1	0	0	0	1	0	0	1	0	0	0	0	1	0	1	0.048433048	1	1	1	1	0	1	2	2	2	4	3	1	4
196	587	702	-80.91620854	1	1	0	0	1	0	0	1	0	1	0	0	1	0	1	0	0	1	0	0	0	0	1	0	0	0	1	0.005698006	1	1	1	1	1	1	2	1	2	3	1	1	2
197	586	702	-13.15152618	2	0	1	0	1	0	0	1	0	0	1	0	1	0	0	1	0	1	0	0	0	1	0	0	0	1	0	0.36039886	1	1	1	1	0	1	2	2	2	2	1	0	1
198	585	702	-19.56285583	1	1	0	0	1	0	0	1	0	1	0	1	0	0	1	0	0	0	0	1	0	1	0	0	0	0	1	0.247863248	1	1	1	1	1	1	2	1	1	3	3	1	1
199	584	702	0.247284858	2	0	1	0	1	0	0	1	0	1	0	1	0	1	0	0	0	1	0	0	0	0	1	0	0	1	0	0.565527066	1	1	1	1	0	1	2	1	1	1	1	0	2
200	583	702	3.711062832	3	0	0	1	1	0	0	1	0	0	1	1	0	1	0	0	0	1	0	0	0	0	1	0	0	0	1	0.676638177	1	1	1	1	0	1	2	2	1	1	1	1	2
201	577	702	-15.56915683	1	1	0	0	1	0	0	1	0	1	0	0	1	1	0	0	0	1	0	0	0	0	1	0	0	1	0	0.304843305	1	0	1	1	0	1	2	1	2	1	1	0	2
202	580	702	-15.55695307	1	1	0	0	1	0	0	1	0	1	0	0	1	0	0	1	0	0	0	0	1	0	0	0	1	1	0	0.316951567	0	1	1	1	0	1	2	1	2	2	4	0	4
203	571	702	15.55703855	3	0	0	1	1	0	1	0	0	1	0	0	1	1	0	0	0	0	0	0	1	0	0	1	0	0	1	0.863247863	1	1	1	0	0	1	1	1	2	1	4	1	3
204	568	702	-9.631125381	2	0	1	0	0	1	0	0	1	0	1	0	1	1	0	0	0	0	1	0	0	0	0	0	1	1	0	0.404558405	1	0	0	1	0	2	3	2	2	1	2	0	4
205	567	702	-15.56613496	1	1	0	0	1	0	0	1	0	1	0	0	1	0	1	0	0	0	1	0	0	0	0	0	1	1	0	0.306267806	0	0	0	0	0	1	2	1	2	3	2	0	4
206	51	702	-24.44672648	1	1	0	0	1	0	0	0	1	0	1	0	1	1	0	0	0	0	1	0	0	0	0	0	1	1	0	0.210826211	1	1	1	1	0	1	3	2	2	1	2	0	4
207	590	702	-4.432840505	2	0	1	0	1	0	0	1	0	1	0	1	0	0	0	0	1	1	0	0	0	0	1	0	0	1	0	0.482905983	1	1	1	1	0	1	2	1	1	4	1	0	2
208	589	702	-22.96330454	1	1	0	0	1	0	0	0	1	1	0	1	0	1	0	0	0	1	0	0	0	0	1	0	0	1	0	0.223646724	1	1	0	1	1	1	3	1	1	1	1	0	2
209	588	702	-39.92212094	1	1	0	0	1	0	0	1	0	0	1	0	1	0	1	0	0	0	1	0	0	0	0	0	1	1	0	0.103988604	1	1	1	1	0	1	2	2	2	3	2	0	4
210	558	702	-19.56547689	1	1	0	0	1	0	1	0	0	1	0	1	0	0	0	1	0	0	0	0	1	0	0	0	1	0	1	0.246438746	1	1	1	1	0	1	1	1	1	2	4	1	4
211	557	702	22.77654383	3	0	0	1	1	0	0	1	0	0	1	0	1	1	0	0	0	0	1	0	0	0	1	0	0	0	1	0.908831909	1	1	1	1	0	1	2	2	2	1	2	1	2
212	553	702	60.72945797	3	0	0	1	0	1	0	1	0	1	0	0	1	0	1	0	0	0	1	0	0	0	0	0	1	1	0	0.98005698	1	1	0	1	0	2	2	1	2	3	2	0	4
213	546	702	19.36905854	3	0	0	1	1	0	1	0	0	1	0	0	1	0	0	1	0	0	0	0	1	0	0	0	1	0	1	0.894586895	1	1	1	1	0	1	1	1	2	2	4	1	4
214	547	702	77.79898661	3	0	0	1	1	0	1	0	0	1	0	1	0	1	0	0	0	0	0	0	1	0	0	0	1	0	1	0.984330484	1	1	1	1	0	1	1	1	1	1	4	1	4
215	460	702	3.171037302	2	0	1	0	1	0	1	0	0	0	1	1	0	1	0	0	0	0	0	1	0	0	0	1	0	1	0	0.645299145	1	1	1	1	1	1	1	2	1	1	3	0	3
216	459	702	0.552041712	2	0	1	0	1	0	0	1	0	1	0	0	1	0	0	1	0	0	0	0	1	0	0	1	0	0	1	0.594017094	1	1	1	1	1	1	2	1	2	2	4	1	3
217	576	702	-68.9152929	1	1	0	0	0	1	0	1	0	1	0	0	1	0	1	0	0	0	0	1	0	0	0	0	1	0	1	0.035612536	1	1	1	1	0	2	2	1	2	3	3	1	4
218	709	702	-20.59895507	1	1	0	0	1	0	0	1	0	0	1	0	1	0	0	1	0	0	1	0	0	0	0	0	1	1	0	0.237891738	1	0	1	1	0	1	2	2	2	2	2	0	4
219	597	702	18.51846236	3	0	0	1	1	0	0	1	0	1	0	0	1	1	0	0	0	0	1	0	0	0	0	0	1	1	0	0.888888889	1	0	0	1	0	1	2	1	2	1	2	0	4
220	596	702	11.11924428	3	0	0	1	1	0	0	1	0	1	0	1	0	1	0	0	0	0	1	0	0	0	0	0	1	1	0	0.811965812	1	1	1	1	0	1	2	1	1	1	2	0	4
221	595	702	-10.86909052	2	0	1	0	1	0	0	0	1	1	0	1	0	1	0	0	0	1	0	0	0	0	0	0	1	1	0	0.391737892	1	1	1	1	0	1	3	1	1	1	1	0	4
222	594	702	6.912426646	3	0	0	1	1	0	0	0	1	1	0	0	1	1	0	0	0	1	0	0	0	0	1	0	0	1	0	0.733618234	1	0	1	1	0	1	3	1	2	1	1	0	2
223	593	702	2.773643835	2	0	1	0	1	0	0	1	0	1	0	0	1	0	1	0	0	1	0	0	0	0	0	0	1	1	0	0.633903134	1	1	1	1	0	1	2	1	2	3	1	0	4
224	592	702	-21.45418767	1	1	0	0	1	0	0	1	0	1	0	1	0	1	0	0	0	0	0	1	0	0	0	0	1	0	1	0.232193732	1	0	1	1	0	1	2	1	1	1	3	1	4
225	591	702	10.28400237	3	0	0	1	1	0	0	1	0	1	0	0	1	1	0	0	0	0	1	0	0	0	1	0	0	1	0	0.780626781	1	1	1	1	0	1	2	1	2	1	2	0	2
226	575	702	7.779461217	3	0	0	1	1	0	0	1	0	1	0	0	1	0	1	0	0	0	0	0	1	0	0	1	0	0	1	0.757122507	1	1	1	1	0	1	2	1	2	3	4	1	3
227	570	702	-9.631511996	2	0	1	0	1	0	0	0	1	0	1	0	1	1	0	0	0	0	1	0	0	1	0	0	0	1	0	0.4002849	1	1	1	1	1	1	3	2	2	1	2	0	1
228	613	702	6.222337693	3	0	0	1	1	0	0	1	0	1	0	0	1	1	0	0	0	1	0	0	0	0	1	0	0	1	0	0.726495726	1	0	1	1	0	1	2	1	2	1	1	0	2
229	612	702	1.587456771	2	0	1	0	1	0	1	0	0	0	1	1	0	1	0	0	0	1	0	0	0	0	1	0	0	1	0	0.606837607	0	0	1	1	0	1	1	2	1	1	1	0	2
230	611	702	10.36955833	3	0	0	1	1	0	0	1	0	0	1	0	1	1	0	0	0	0	1	0	0	0	1	0	0	1	0	0.783475783	1	1	1	1	0	1	2	2	2	1	2	0	2
231	610	702	-34.45644326	1	1	0	0	1	0	0	1	0	1	0	1	0	0	0	1	0	0	1	0	0	0	1	0	0	1	0	0.141025641	1	1	1	1	0	1	2	1	1	2	2	0	2
232	609	702	-12.9747426	2	0	1	0	1	0	0	0	1	1	0	0	1	1	0	0	0	0	0	1	0	0	0	0	1	1	0	0.361823362	1	1	1	1	1	1	3	1	2	1	3	0	4
233	608	702	24.69284342	3	0	0	1	1	0	1	0	0	1	0	1	0	1	0	0	0	0	1	0	0	0	1	0	0	0	1	0.915954416	1	1	1	1	0	1	1	1	1	1	2	1	2
234	607	702	15.46471076	3	0	0	1	1	0	0	1	0	1	0	0	1	1	0	0	0	0	1	0	0	0	1	0	0	1	0	0.857549858	1	0	0	1	1	1	2	1	2	1	2	0	2
235	606	702	37.03871764	3	0	0	1	1	0	0	1	0	1	0	0	1	1	0	0	0	0	1	0	0	0	1	0	0	1	0	0.94017094	1	1	1	0	0	1	2	1	2	1	2	0	2
236	605	702	26.03263123	3	0	0	1	1	0	0	1	0	1	0	0	1	0	1	0	0	1	0	0	0	0	0	0	1	0	1	0.921652422	1	1	1	1	0	1	2	1	2	3	1	1	4
237	52	702	-2.223967787	2	0	1	0	1	0	1	0	0	1	0	0	1	0	0	1	0	0	0	0	1	0	0	0	1	1	0	0.532763533	1	1	1	1	0	1	1	1	2	2	4	0	4
238	53	702	15.55892243	3	0	0	1	1	0	0	0	1	1	0	0	1	1	0	0	0	0	1	0	0	0	0	0	1	1	0	0.868233618	1	1	1	1	0	1	3	1	2	1	2	0	4
239	54	702	-15.56051107	1	1	0	0	1	0	0	1	0	1	0	0	1	1	0	0	0	1	0	0	0	0	1	0	0	1	0	0.310541311	1	1	1	1	1	1	2	1	2	1	1	0	2
240	55	702	-8.893453039	2	0	1	0	1	0	0	1	0	0	1	1	0	0	0	1	0	0	0	0	1	0	0	1	0	0	1	0.421652422	1	1	1	1	0	1	2	2	1	2	4	1	3
241	56	702	3.69967702	2	0	1	0	1	0	0	1	0	0	1	1	0	1	0	0	0	0	0	1	0	0	1	0	0	0	1	0.662393162	1	0	0	1	0	1	2	2	1	1	3	1	2
242	57	702	-28.91665831	1	1	0	0	1	0	1	0	0	1	0	0	1	0	0	1	0	0	0	0	1	0	0	1	0	0	1	0.172364672	1	1	1	1	0	1	1	1	2	2	4	1	3
243	58	702	-12.96322098	2	0	1	0	1	0	0	1	0	1	0	0	1	1	0	0	0	0	1	0	0	0	1	0	0	1	0	0.37037037	1	1	0	1	0	1	2	1	2	1	2	0	2
244	59	702	-58.90830422	1	1	0	0	1	0	0	1	0	1	0	0	1	0	0	1	0	0	1	0	0	0	0	0	1	1	0	0.06980057	1	1	0	1	0	1	2	1	2	2	2	0	4
245	60	702	-4.783001656	2	0	1	0	1	0	1	0	0	1	0	0	1	0	0	1	0	0	0	1	0	0	0	1	0	0	1	0.465811966	1	1	1	1	0	1	1	1	2	2	3	1	3
246	61	702	4.446111271	3	0	0	1	1	0	1	0	0	1	0	0	1	1	0	0	0	1	0	0	0	0	1	0	0	0	1	0.689458689	1	1	0	1	0	1	1	1	2	1	1	1	2
247	77	702	-58.90878352	1	1	0	0	1	0	0	1	0	1	0	0	1	0	0	1	0	0	0	1	0	0	0	0	1	1	0	0.068376068	0	0	0	1	0	1	2	1	2	2	3	0	4
248	78	702	10.37182857	3	0	0	1	1	0	0	1	0	1	0	0	1	1	0	0	0	0	1	0	0	0	1	0	0	1	0	0.790598291	1	0	1	1	0	1	2	1	2	1	2	0	2
249	79	702	-58.91389807	1	1	0	0	1	0	0	1	0	1	0	0	1	0	0	1	0	0	1	0	0	0	0	0	1	1	0	0.060541311	1	0	1	1	0	1	2	1	2	2	2	0	4
250	86	702	-19.44794745	1	1	0	0	1	0	0	1	0	1	0	0	1	0	0	1	0	0	1	0	0	0	1	0	0	1	0	0.259259259	1	1	1	1	0	1	2	1	2	2	2	0	2
251	87	702	3.300503159	2	0	1	0	1	0	0	1	0	1	0	0	1	1	0	0	0	0	1	0	0	0	0	0	1	1	0	0.658119658	0	1	0	0	0	1	2	1	2	1	2	0	4
252	89	702	23.17966262	3	0	0	1	1	0	0	1	0	1	0	1	0	1	0	0	0	0	1	0	0	0	0	0	1	0	1	0.91025641	0	0	1	0	0	1	2	1	1	1	2	1	4
253	90	702	31.11309333	3	0	0	1	1	0	0	1	0	1	0	0	1	1	0	0	0	1	0	0	0	0	0	0	1	1	0	0.934472934	1	1	1	1	0	1	2	1	2	1	1	0	4
254	91	702	12.45250167	3	0	0	1	1	0	0	1	0	1	0	0	1	1	0	0	0	1	0	0	0	0	1	0	0	0	1	0.831908832	0	1	1	1	0	1	2	1	2	1	1	1	2
255	92	702	5.676347628	3	0	0	1	1	0	0	1	0	1	0	0	1	1	0	0	0	0	1	0	0	0	1	0	0	1	0	0.722222222	0	0	1	1	0	1	2	1	2	1	2	0	2
256	93	702	-36.95729064	1	1	0	0	1	0	0	1	0	1	0	0	1	1	0	0	0	1	0	0	0	0	1	0	0	0	1	0.12962963	1	1	0	1	0	1	2	1	2	1	1	1	2
257	94	702	4.44674226	3	0	0	1	1	0	0	1	0	1	0	0	1	1	0	0	0	1	0	0	0	0	1	0	0	0	1	0.693732194	1	0	1	1	0	1	2	1	2	1	1	1	2
258	95	702	-38.91191891	1	1	0	0	0	1	0	0	1	1	0	0	1	0	1	0	0	0	1	0	0	0	0	0	1	1	0	0.112535613	1	1	1	1	0	2	3	1	2	3	2	0	4
259	96	702	1.639812948	2	0	1	0	1	0	0	1	0	1	0	0	1	0	1	0	0	1	0	0	0	0	0	0	1	1	0	0.60968661	1	0	1	0	0	1	2	1	2	3	1	0	4
260	97	702	37.04211465	3	0	0	1	1	0	0	1	0	1	0	0	1	1	0	0	0	1	0	0	0	0	1	0	0	0	1	0.941595442	0	1	1	1	0	1	2	1	2	1	1	1	2
261	98	702	-39.14232366	1	1	0	0	1	0	0	1	0	1	0	0	1	1	0	0	0	0	1	0	0	0	0	0	1	1	0	0.108262108	1	1	1	1	1	1	2	1	2	1	2	0	4
262	99	702	12.44523883	3	0	0	1	1	0	1	0	0	0	1	0	1	0	0	1	0	1	0	0	0	0	1	0	0	1	0	0.83048433	0	1	1	1	0	1	1	2	2	2	1	0	2
263	100	702	-6.301153541	2	0	1	0	1	0	0	1	0	1	0	1	0	1	0	0	0	0	1	0	0	0	1	0	0	1	0	0.451566952	0	0	1	1	0	1	2	1	1	1	2	0	2
264	323	702	-6.294570961	2	0	1	0	1	0	1	0	0	0	1	0	1	0	0	1	0	0	0	1	0	0	1	0	0	0	1	0.455840456	0	1	1	1	0	1	1	2	2	2	3	1	2
265	324	702	19.55536669	3	0	0	1	1	0	1	0	0	1	0	0	1	0	0	1	0	0	0	0	1	0	1	0	0	0	1	0.897435897	1	1	1	1	0	1	1	1	2	2	4	1	2
266	325	702	-4.44928071	2	0	1	0	1	0	1	0	0	0	1	0	1	0	0	1	0	1	0	0	0	1	0	0	0	1	0	0.471509972	1	1	1	1	0	1	1	2	2	2	1	0	1
267	326	702	-11.54322588	2	0	1	0	1	0	0	1	0	1	0	0	1	1	0	0	0	1	0	0	0	0	1	0	0	1	0	0.384615385	1	0	1	1	0	1	2	1	2	1	1	0	2
268	327	702	-18.91676278	1	1	0	0	1	0	1	0	0	0	1	1	0	0	0	1	0	0	0	0	1	0	0	1	0	0	1	0.269230769	1	1	1	1	0	1	1	2	1	2	4	1	3
269	328	702	-15.55181028	1	1	0	0	1	0	0	1	0	0	1	0	1	1	0	0	0	0	0	1	0	0	0	0	1	0	1	0.320512821	1	1	1	1	0	1	2	2	2	1	3	1	4
270	329	702	30.54742482	3	0	0	1	1	0	1	0	0	0	1	0	1	0	0	1	0	0	0	0	1	0	0	1	0	0	1	0.928774929	1	1	1	1	0	1	1	2	2	2	4	1	3
271	330	702	11.09970806	3	0	0	1	1	0	0	1	0	0	1	0	1	0	0	1	0	0	0	0	1	0	0	1	0	0	1	0.806267806	1	1	1	1	0	1	2	2	2	2	4	1	3
272	398	702	-13.96336304	2	0	1	0	1	0	1	0	0	1	0	1	0	0	1	0	0	0	0	1	0	0	1	0	0	1	0	0.356125356	0	1	0	1	0	1	1	1	1	3	3	0	2
273	399	702	15.55908799	3	0	0	1	1	0	1	0	0	1	0	0	1	0	0	1	0	0	0	0	1	0	0	1	0	0	1	0.87037037	1	1	1	1	0	1	1	1	2	2	4	1	3
274	400	702	-4.127576771	2	0	1	0	1	0	1	0	0	1	0	0	1	0	0	1	0	0	0	1	0	0	0	1	0	0	1	0.484330484	1	1	0	1	0	1	1	1	2	2	3	1	3
275	401	702	15.55842776	3	0	0	1	1	0	1	0	0	1	0	0	1	0	0	1	0	0	0	0	1	0	0	0	1	1	0	0.866096866	1	1	1	1	1	1	1	1	2	2	4	0	4
276	402	702	-6.307352858	2	0	1	0	1	0	0	1	0	1	0	0	1	0	1	0	0	0	1	0	0	0	1	0	0	0	1	0.45014245	1	1	1	1	0	1	2	1	2	3	2	1	2
277	403	702	-9.774568055	2	0	1	0	1	0	1	0	0	1	0	0	1	0	0	1	0	0	0	0	1	0	0	1	0	0	1	0.394586895	1	1	1	1	0	1	1	1	2	2	4	1	3
278	404	702	-8.2551719	2	0	1	0	1	0	1	0	0	1	0	1	0	1	0	0	0	0	0	0	1	0	0	0	1	0	1	0.43019943	1	1	1	1	1	1	1	1	1	1	4	1	4
279	405	702	-2.96618714	2	0	1	0	1	0	1	0	0	0	1	0	1	0	0	1	0	0	0	0	1	0	1	0	0	0	1	0.507834758	1	1	1	1	0	1	1	2	2	2	4	1	2
280	406	702	1.107207126	2	0	1	0	1	0	1	0	0	1	0	1	0	0	0	1	0	0	0	0	1	0	0	1	0	0	1	0.603988604	1	1	1	1	1	1	1	1	1	2	4	1	3
281	407	702	7.76875116	3	0	0	1	1	0	1	0	0	1	0	0	1	0	0	1	0	0	0	0	1	0	0	0	1	0	1	0.752136752	1	0	1	1	1	1	1	1	2	2	4	1	4
282	408	702	-12.96333135	2	0	1	0	1	0	1	0	0	1	0	0	1	0	0	1	0	0	0	0	1	0	0	1	0	0	1	0.368945869	1	1	1	1	0	1	1	1	2	2	4	1	3
283	409	702	-8.478483117	2	0	1	0	1	0	1	0	0	1	0	0	1	0	0	1	0	0	0	1	0	0	0	1	0	0	1	0.425925926	1	1	1	1	0	1	1	1	2	2	3	1	3
284	410	702	-13.97473011	2	0	1	0	1	0	1	0	0	1	0	0	1	0	0	1	0	0	0	0	1	1	0	0	0	0	1	0.354700855	1	0	1	1	1	1	1	1	2	2	4	1	1
285	411	702	37.07699388	3	0	0	1	1	0	0	1	0	1	0	0	1	0	0	1	0	0	1	0	0	0	1	0	0	1	0	0.945868946	1	0	1	1	0	1	2	1	2	2	2	0	2
286	318	702	7.03996815	3	0	0	1	1	0	1	0	0	1	0	0	1	0	0	1	0	0	0	0	1	0	0	1	0	0	1	0.745014245	0	1	1	1	0	1	1	1	2	2	4	1	3
287	319	702	-0.979511267	2	0	1	0	1	0	1	0	0	1	0	1	0	0	0	1	0	0	0	0	1	0	0	1	0	0	1	0.552706553	1	1	1	1	0	1	1	1	1	2	4	1	3
288	320	702	2.040091358	2	0	1	0	1	0	1	0	0	1	0	0	1	0	0	1	0	0	0	0	1	0	0	1	0	0	1	0.616096866	1	1	1	1	1	1	1	1	2	2	4	1	3
289	321	702	7.412856136	3	0	0	1	1	0	0	1	0	1	0	0	1	0	0	1	0	0	0	0	1	0	0	1	0	0	1	0.750712251	1	1	1	1	0	1	2	1	2	2	4	1	3
290	322	702	-68.91305303	1	1	0	0	1	0	1	0	0	1	0	1	0	0	0	1	0	0	0	1	0	0	1	0	0	0	1	0.03988604	0	1	1	1	0	1	1	1	1	2	3	1	2
291	397	702	19.24682533	3	0	0	1	1	0	1	0	0	1	0	0	1	0	0	1	0	0	0	0	1	0	0	1	0	0	1	0.893162393	1	0	1	1	0	1	1	1	2	2	4	1	3
292	396	702	4.707115385	3	0	0	1	1	0	1	0	0	1	0	0	1	0	0	1	0	0	0	0	1	0	1	0	0	0	1	0.700854701	1	1	1	1	0	1	1	1	2	2	4	1	2
293	395	702	-18.47830135	1	1	0	0	1	0	1	0	0	1	0	0	1	1	0	0	0	1	0	0	0	0	1	0	0	0	1	0.276353276	0	1	1	1	0	1	1	1	2	1	1	1	2
294	393	702	-39.26065962	1	1	0	0	0	1	0	1	0	1	0	0	1	1	0	0	0	0	0	0	1	0	0	0	1	1	0	0.106837607	1	1	1	1	0	2	2	1	2	1	4	0	4
295	392	702	-8.884962166	2	0	1	0	1	0	1	0	0	0	1	0	1	0	0	1	0	0	0	0	1	0	0	1	0	0	1	0.423076923	1	1	1	1	0	1	1	2	2	2	4	1	3
296	391	702	-6.297927365	2	0	1	0	1	0	0	1	0	1	0	0	1	1	0	0	0	0	1	0	0	0	1	0	0	0	1	0.454415954	1	1	1	1	0	1	2	1	2	1	2	1	2
297	390	702	6.120274074	3	0	0	1	1	0	1	0	0	1	0	0	1	0	0	1	0	0	0	0	1	0	0	1	0	0	1	0.725071225	1	1	1	1	0	1	1	1	2	2	4	1	3
298	378	702	-24.44759807	1	1	0	0	0	1	1	0	0	0	1	0	1	1	0	0	0	0	1	0	0	0	1	0	0	1	0	0.207977208	1	1	1	1	0	2	1	2	2	1	2	0	2
299	379	702	-2.966515063	2	0	1	0	0	1	1	0	0	0	1	0	1	1	0	0	0	0	0	1	0	0	1	0	0	0	1	0.503561254	1	1	1	1	0	2	1	2	2	1	3	1	2
300	380	702	6.918117991	3	0	0	1	1	0	1	0	0	1	0	0	1	1	0	0	0	1	0	0	0	0	1	0	0	1	0	0.739316239	1	1	1	1	1	1	1	1	2	1	1	0	2
301	381	702	11.64690921	3	0	0	1	0	1	0	1	0	0	1	0	1	0	0	0	1	1	0	0	0	0	1	0	0	0	1	0.824786325	1	1	1	1	0	2	2	2	2	4	1	1	2
302	382	702	-20.95699043	1	1	0	0	1	0	1	0	0	1	0	0	1	0	0	1	0	0	0	0	1	0	0	1	0	0	1	0.233618234	1	1	1	1	0	1	1	1	2	2	4	1	3
303	383	702	-73.91362697	1	1	0	0	0	1	0	0	1	1	0	0	1	1	0	0	0	1	0	0	0	0	1	0	0	0	1	0.022792023	0	0	0	1	0	2	3	1	2	1	1	1	2
304	384	702	7.787436592	3	0	0	1	1	0	0	1	0	1	0	0	1	1	0	0	0	1	0	0	0	0	1	0	0	1	0	0.762108262	1	1	1	1	0	1	2	1	2	1	1	0	2
305	385	702	2.040091358	2	0	1	0	1	0	1	0	0	1	0	0	1	0	0	1	0	0	0	0	1	0	0	0	1	0	1	0.616096866	1	1	1	1	0	1	1	1	2	2	4	1	4
306	386	702	-58.90606377	1	1	0	0	1	0	1	0	0	1	0	0	1	0	0	1	0	0	0	0	1	0	1	0	0	0	1	0.072649573	1	1	1	1	0	1	1	1	2	2	4	1	2
307	389	702	59.07028584	3	0	0	1	1	0	1	0	0	0	1	0	1	0	0	1	0	0	0	0	1	0	0	0	1	0	1	0.975783476	1	1	1	1	0	1	1	2	2	2	4	1	4
308	457	702	3.691917132	2	0	1	0	1	0	0	1	0	1	0	0	1	1	0	0	0	0	1	0	0	0	1	0	0	0	1	0.660968661	1	1	1	1	0	1	2	1	2	1	2	1	2
309	360	702	-68.90743622	1	1	0	0	1	0	0	1	0	1	0	0	1	0	1	0	0	0	1	0	0	0	1	0	0	0	1	0.041310541	1	1	1	1	0	1	2	1	2	3	2	1	2
310	361	702	162.2269519	3	0	0	1	0	1	1	0	0	1	0	1	0	1	0	0	0	0	1	0	0	0	1	0	0	0	1	0.995726496	1	1	1	1	0	2	1	1	1	1	2	1	2
311	362	702	41.11247184	3	0	0	1	1	0	0	1	0	1	0	1	0	1	0	0	0	0	1	0	0	0	1	0	0	0	1	0.954415954	1	1	1	1	0	1	2	1	1	1	2	1	2
312	363	702	-2.95797227	2	0	1	0	0	1	0	1	0	0	1	0	1	1	0	0	0	1	0	0	0	0	0	0	1	1	0	0.518518519	1	1	1	1	0	2	2	2	2	1	1	0	4
313	364	702	-60.91011374	1	1	0	0	1	0	0	1	0	1	0	0	1	0	0	1	0	0	1	0	0	0	0	0	1	1	0	0.04985755	1	0	0	1	0	1	2	1	2	2	2	0	4
314	371	702	-68.86499599	1	1	0	0	1	0	1	0	0	1	0	0	1	0	0	1	0	0	0	0	1	0	0	1	0	0	1	0.044159544	1	1	1	1	0	1	1	1	2	2	4	1	3
315	373	702	-38.91459873	1	1	0	0	1	0	0	1	0	1	0	0	1	0	0	1	0	0	0	0	1	1	0	0	0	0	1	0.11039886	1	1	1	1	0	1	2	1	2	2	4	1	1
316	375	702	-8.89954519	2	0	1	0	1	0	1	0	0	1	0	0	1	0	0	1	0	0	0	0	1	0	1	0	0	0	1	0.42022792	1	1	0	1	0	1	1	1	2	2	4	1	2
317	377	702	48.89931984	3	0	0	1	1	0	1	0	0	0	1	0	1	0	0	1	0	0	0	0	1	0	0	0	1	0	1	0.972934473	1	1	1	1	0	1	1	2	2	2	4	1	4
318	569	702	-12.96412756	2	0	1	0	1	0	0	1	0	1	0	0	1	1	0	0	0	0	0	1	0	0	0	0	1	1	0	0.366809117	1	0	0	1	0	1	2	1	2	1	3	0	4
319	428	702	-21.94738569	1	1	0	0	1	0	0	0	1	0	1	0	1	0	0	1	0	0	1	0	0	0	0	0	1	1	0	0.226495726	1	1	0	1	0	1	3	2	2	2	2	0	4
320	431	702	-27.9710268	1	1	0	0	1	0	1	0	0	1	0	0	1	0	0	1	0	0	0	0	1	0	0	0	1	0	1	0.185185185	1	0	1	1	0	1	1	1	2	2	4	1	4
321	432	702	-17.22669705	1	1	0	0	0	1	0	0	1	1	0	0	1	0	1	0	0	1	0	0	0	0	0	0	1	1	0	0.287749288	1	1	1	1	0	2	3	1	2	3	1	0	4
322	433	702	-9.71963376	2	0	1	0	1	0	1	0	0	1	0	0	1	0	0	1	0	0	0	0	1	0	1	0	0	0	1	0.397435897	1	1	1	1	0	1	1	1	2	2	4	1	2
323	434	702	13.70322628	3	0	0	1	1	0	0	0	1	1	0	0	1	1	0	0	0	0	0	0	1	0	0	1	0	0	1	0.844729345	0	1	1	1	0	1	3	1	2	1	4	1	3
324	435	702	2.270448938	2	0	1	0	1	0	1	0	0	0	1	1	0	0	0	1	0	0	0	0	1	0	1	0	0	1	0	0.625356125	1	1	0	1	0	1	1	2	1	2	4	0	2
325	436	702	13.53359501	3	0	0	1	1	0	1	0	0	1	0	0	1	1	0	0	0	0	0	0	1	0	0	1	0	0	1	0.843304843	0	0	1	1	0	1	1	1	2	1	4	1	3
326	437	702	42.24369607	3	0	0	1	1	0	0	1	0	0	1	0	1	1	0	0	0	0	1	0	0	1	0	0	0	0	1	0.958689459	1	1	0	1	0	1	2	2	2	1	2	1	1
327	438	702	11.19013991	3	0	0	1	1	0	0	0	1	1	0	0	1	1	0	0	0	0	0	1	0	0	1	0	0	1	0	0.820512821	0	1	1	1	0	1	3	1	2	1	3	0	2
328	439	702	11.1024278	3	0	0	1	1	0	1	0	0	1	0	0	1	0	0	1	0	0	0	0	1	0	0	1	0	0	1	0.807692308	1	1	1	1	0	1	1	1	2	2	4	1	3
329	440	702	-36.95540435	1	1	0	0	0	1	1	0	0	0	1	1	0	0	0	1	0	0	0	1	0	0	1	0	0	0	1	0.132478632	1	1	1	1	0	2	1	2	1	2	3	1	2
330	441	702	0.372971743	2	0	1	0	1	0	0	0	1	1	0	0	1	1	0	0	0	1	0	0	0	0	1	0	0	1	0	0.582621083	1	1	1	1	0	1	3	1	2	1	1	0	2
331	442	702	-26.30454938	1	1	0	0	1	0	0	1	0	1	0	0	1	1	0	0	0	1	0	0	0	0	1	0	0	0	1	0.192307692	1	1	1	1	0	1	2	1	2	1	1	1	2
332	545	702	-4.445858533	2	0	1	0	1	0	1	0	0	1	0	0	1	0	0	1	0	0	0	0	1	0	0	1	0	0	1	0.474358974	1	1	0	0	1	1	1	1	2	2	4	1	3
333	544	702	-9.727299791	2	0	1	0	1	0	1	0	0	1	0	0	1	0	0	1	0	0	0	0	1	1	0	0	0	0	1	0.396011396	1	1	1	1	0	1	1	1	2	2	4	1	1
334	543	702	-2.966515063	2	0	1	0	1	0	1	0	0	0	1	0	1	0	0	1	0	0	0	0	1	0	0	1	0	0	1	0.503561254	1	1	0	1	0	1	1	2	2	2	4	1	3
335	542	702	-2.223124685	2	0	1	0	0	1	0	1	0	1	0	0	1	1	0	0	0	1	0	0	0	0	1	0	0	0	1	0.534188034	1	1	1	1	0	2	2	1	2	1	1	1	2
336	541	702	-5.397540988	2	0	1	0	1	0	1	0	0	1	0	0	1	0	0	1	0	0	0	0	1	0	0	1	0	0	1	0.464387464	1	1	1	1	1	1	1	1	2	2	4	1	3
337	540	702	4.786152678	3	0	0	1	1	0	0	1	0	1	0	0	1	0	0	1	0	0	0	1	0	0	0	1	0	0	1	0.702279202	1	1	1	1	1	1	2	1	2	2	3	1	3
338	689	702	-58.91196	1	1	0	0	0	1	0	1	0	1	0	0	1	1	0	0	0	1	0	0	0	1	0	0	0	1	0	0.064102564	1	1	1	1	0	2	2	1	2	1	1	0	1
339	374	702	-19.44633694	1	1	0	0	1	0	0	0	1	1	0	0	1	1	0	0	0	0	1	0	0	0	0	1	0	1	0	0.260683761	1	1	1	1	0	1	3	1	2	1	2	0	3
340	255	702	24.7138666	3	0	0	1	0	1	0	1	0	1	0	0	1	1	0	0	0	0	0	1	0	0	1	0	0	0	1	0.917378917	1	1	1	1	0	2	2	1	2	1	3	1	2
341	256	702	-24.63629932	1	1	0	0	1	0	0	1	0	1	0	0	1	1	0	0	0	1	0	0	0	0	1	0	0	0	1	0.199430199	1	1	1	1	0	1	2	1	2	1	1	1	2
342	257	702	-19.26532026	1	1	0	0	1	0	0	0	1	1	0	0	1	1	0	0	0	1	0	0	0	1	0	0	0	1	0	0.264957265	1	1	0	1	0	1	3	1	2	1	1	0	1
343	258	702	-1.772279509	2	0	1	0	0	1	0	1	0	1	0	0	1	1	0	0	0	1	0	0	0	0	1	0	0	1	0	0.548433048	1	1	1	1	0	2	2	1	2	1	1	0	2
344	259	702	-53.91150936	1	1	0	0	1	0	0	1	0	1	0	0	1	0	1	0	0	0	0	0	1	0	0	0	1	0	1	0.075498575	1	1	0	1	0	1	2	1	2	3	4	1	4
345	260	702	-5.406016795	2	0	1	0	0	1	1	0	0	0	1	0	1	1	0	0	0	1	0	0	0	0	1	0	0	1	0	0.461538462	1	1	1	1	0	2	1	2	2	1	1	0	2
346	261	702	3.181826251	2	0	1	0	1	0	0	1	0	1	0	0	1	1	0	0	0	0	1	0	0	0	0	1	0	0	1	0.656695157	1	1	1	1	0	1	2	1	2	1	2	1	3
347	262	702	-36.95679875	1	1	0	0	0	1	0	1	0	1	0	0	1	0	0	1	0	0	1	0	0	0	1	0	0	1	0	0.131054131	1	1	1	1	0	2	2	1	2	2	2	0	2
348	443	702	137.0123066	3	0	0	1	0	1	0	1	0	1	0	0	1	1	0	0	0	1	0	0	0	0	0	0	1	1	0	0.992877493	1	1	1	1	0	2	2	1	2	1	1	0	4
349	444	702	-29.46006892	1	1	0	0	0	1	0	1	0	1	0	0	1	0	1	0	0	1	0	0	0	1	0	0	0	1	0	0.160968661	0	0	1	1	0	2	2	1	2	3	1	0	1
350	445	702	-48.91794088	1	1	0	0	0	1	1	0	0	1	0	0	1	0	0	1	0	0	1	0	0	0	1	0	0	0	1	0.085470085	1	1	1	1	0	2	1	1	2	2	2	1	2
351	446	702	-28.92014587	1	1	0	0	1	0	0	1	0	0	1	0	1	1	0	0	0	0	0	0	1	0	0	1	0	0	1	0.16951567	1	1	1	1	0	1	2	2	2	1	4	1	3
352	447	702	5.557426669	3	0	0	1	0	1	0	0	1	1	0	0	1	1	0	0	0	1	0	0	0	0	1	0	0	1	0	0.713675214	1	1	1	1	0	2	3	1	2	1	1	0	2
353	448	702	3.177695587	2	0	1	0	1	0	0	0	1	1	0	1	0	1	0	0	0	1	0	0	0	0	1	0	0	0	1	0.650997151	1	1	1	1	0	1	3	1	1	1	1	1	2
354	449	702	-25.94658156	1	1	0	0	0	1	0	0	1	1	0	0	1	1	0	0	0	1	0	0	0	0	0	0	1	0	1	0.193732194	1	1	1	1	0	2	3	1	2	1	1	1	4
355	450	702	-23.56617622	1	1	0	0	1	0	0	0	1	1	0	0	1	1	0	0	0	0	0	1	0	0	1	0	0	0	1	0.215099715	1	1	0	1	0	1	3	1	2	1	3	1	2
356	451	702	-53.27657228	1	1	0	0	1	0	0	0	1	1	0	0	1	1	0	0	0	0	1	0	0	0	0	0	1	1	0	0.076923077	1	1	1	1	0	1	3	1	2	1	2	0	4
357	263	702	-4.719281192	2	0	1	0	0	1	0	0	1	1	0	0	1	1	0	0	0	1	0	0	0	0	1	0	0	1	0	0.468660969	1	1	1	1	0	2	3	1	2	1	1	0	2
358	264	702	-19.44801593	1	1	0	0	0	1	0	1	0	1	0	1	0	1	0	0	0	0	0	1	0	0	0	0	1	1	0	0.257834758	1	1	1	1	0	2	2	1	1	1	3	0	4
359	265	702	3.704318434	3	0	0	1	0	1	0	1	0	1	0	0	1	0	1	0	0	0	1	0	0	0	1	0	0	0	1	0.668091168	0	1	1	1	0	2	2	1	2	3	2	1	2
360	266	702	-13.9770596	2	0	1	0	1	0	0	1	0	1	0	0	1	0	1	0	0	0	0	1	0	0	0	1	0	0	1	0.353276353	1	1	1	1	0	1	2	1	2	3	3	1	3
361	267	702	2.778859307	2	0	1	0	1	0	0	1	0	0	1	0	1	0	0	1	0	0	1	0	0	0	1	0	0	1	0	0.636752137	1	1	1	1	0	1	2	2	2	2	2	0	2
362	268	702	-58.90809094	1	1	0	0	0	1	1	0	0	1	0	0	1	0	0	1	0	0	1	0	0	0	0	0	1	0	1	0.071225071	1	1	1	1	0	2	1	1	2	2	2	1	4
363	269	702	-6.578389342	2	0	1	0	1	0	1	0	0	1	0	1	0	0	0	1	0	0	0	0	1	0	0	1	0	0	1	0.448717949	1	1	1	1	0	1	1	1	1	2	4	1	3
364	270	702	-2.219756298	2	0	1	0	0	1	0	0	1	1	0	0	1	1	0	0	0	1	0	0	0	0	1	0	0	1	0	0.535612536	1	1	1	1	0	2	3	1	2	1	1	0	2
365	217	702	-78.91614382	1	1	0	0	0	1	0	0	1	1	0	0	1	0	1	0	0	1	0	0	0	0	1	0	0	0	1	0.011396011	0	0	1	1	0	2	3	1	2	3	1	1	2
366	231	702	-78.91700245	1	1	0	0	0	1	0	1	0	0	1	0	1	1	0	0	0	1	0	0	0	0	1	0	0	0	1	0.007834758	1	1	1	1	0	2	2	2	2	1	1	1	2
367	232	702	-24.450097	1	1	0	0	0	1	0	0	1	1	0	0	1	0	1	0	0	1	0	0	0	0	1	0	0	1	0	0.206552707	0	1	1	1	0	2	3	1	2	3	1	0	2
368	233	702	-0.358995735	2	0	1	0	0	1	1	0	0	1	0	0	1	1	0	0	0	0	1	0	0	0	1	0	0	0	1	0.554131054	0	0	1	1	0	2	1	1	2	1	2	1	2
369	234	702	7.038712226	3	0	0	1	1	0	0	0	1	1	0	0	1	1	0	0	0	1	0	0	0	0	0	0	1	1	0	0.743589744	1	0	1	1	0	1	3	1	2	1	1	0	4
370	235	702	-34.459007	1	1	0	0	0	1	0	1	0	1	0	0	1	1	0	0	0	1	0	0	0	0	1	0	0	0	1	0.136752137	1	0	1	0	1	2	2	1	2	1	1	1	2
371	236	702	8.445918428	3	0	0	1	0	1	0	1	0	1	0	1	0	0	1	0	0	0	0	1	0	0	0	1	0	0	1	0.764957265	1	0	1	1	0	2	2	1	1	3	3	1	3
372	237	702	10.37169855	3	0	0	1	0	1	0	0	1	1	0	0	1	0	0	0	1	1	0	0	0	0	1	0	0	1	0	0.787749288	1	1	0	0	0	2	3	1	2	4	1	0	2
373	238	702	-38.89678494	1	1	0	0	1	0	0	0	1	1	0	0	1	0	1	0	0	0	1	0	0	0	0	0	1	1	0	0.118233618	1	1	0	1	0	1	3	1	2	3	2	0	4
374	239	702	-15.22751691	1	1	0	0	1	0	1	0	0	0	1	0	1	0	0	1	0	1	0	0	0	0	1	0	0	0	1	0.323361823	1	1	1	1	0	1	1	2	2	2	1	1	2
375	331	702	-4.440004481	2	0	1	0	1	0	0	1	0	1	0	0	1	0	0	1	0	0	0	1	0	0	0	0	1	1	0	0.475783476	0	0	1	1	0	1	2	1	2	2	3	0	4
376	332	702	-29.44600155	1	1	0	0	1	0	1	0	0	1	0	0	1	0	0	1	0	0	1	0	0	0	1	0	0	1	0	0.165242165	1	1	1	1	0	1	1	1	2	2	2	0	2
377	333	702	9.773239365	3	0	0	1	1	0	1	0	0	0	1	0	1	0	0	1	0	0	0	0	1	0	1	0	0	1	0	0.777777778	1	1	1	0	0	1	1	2	2	2	4	0	2
378	334	702	13.01927957	3	0	0	1	1	0	0	0	1	1	0	0	1	1	0	0	0	0	1	0	0	0	1	0	0	1	0	0.841880342	1	1	1	1	0	1	3	1	2	1	2	0	2
379	337	702	-48.91360879	1	1	0	0	0	1	1	0	0	1	0	0	1	0	0	1	0	0	1	0	0	0	0	0	1	1	0	0.08974359	1	1	1	1	0	2	1	1	2	2	2	0	4
380	338	702	0.275859839	2	0	1	0	1	0	1	0	0	1	0	1	0	1	0	0	0	0	0	0	1	1	0	0	0	0	1	0.56980057	1	1	1	1	1	1	1	1	1	1	4	1	1
381	339	702	-29.43300377	1	1	0	0	1	0	0	0	1	1	0	0	1	0	1	0	0	0	1	0	0	0	0	0	1	0	1	0.166666667	1	1	1	1	1	1	3	1	2	3	2	1	4
382	340	702	-14.44722113	2	0	1	0	0	1	0	0	1	1	0	1	0	0	1	0	0	1	0	0	0	0	0	0	1	1	0	0.34045584	1	1	1	1	0	2	3	1	1	3	1	0	4
383	341	702	60.32857301	3	0	0	1	0	1	1	0	0	1	0	0	1	1	0	0	0	1	0	0	0	0	1	0	0	1	0	0.977207977	1	1	1	1	0	2	1	1	2	1	1	0	2
384	342	702	9.14394379	3	0	0	1	1	0	0	1	0	1	0	1	0	1	0	0	0	1	0	0	0	0	1	0	0	0	1	0.772079772	1	1	0	1	0	1	2	1	1	1	1	1	2
385	343	702	-32.59536601	1	1	0	0	0	1	0	1	0	1	0	0	1	1	0	0	0	1	0	0	0	0	0	0	1	1	0	0.152421652	0	0	0	1	0	2	2	1	2	1	1	0	4
386	344	702	-19.46022284	1	1	0	0	0	1	0	1	0	1	0	0	1	1	0	0	0	0	0	1	0	0	0	1	0	1	0	0.252136752	1	0	0	0	0	2	2	1	2	1	3	0	3
387	345	702	-9.111838786	2	0	1	0	0	1	0	1	0	1	0	0	1	1	0	0	0	0	0	1	0	0	1	0	0	0	1	0.417378917	0	1	1	1	0	2	2	1	2	1	3	1	2
388	346	702	9.549581373	3	0	0	1	1	0	0	1	0	1	0	0	1	1	0	0	0	0	0	1	0	0	0	0	1	0	1	0.776353276	1	1	1	1	0	1	2	1	2	1	3	1	4
389	347	702	-24.43591745	1	1	0	0	0	1	0	1	0	1	0	0	1	0	0	1	0	0	1	0	0	0	0	0	1	1	0	0.212250712	1	0	0	1	0	2	2	1	2	2	2	0	4
390	348	702	-38.91459873	1	1	0	0	1	0	1	0	0	0	1	0	1	0	0	1	0	0	0	0	1	0	0	1	0	0	1	0.11039886	1	0	1	1	0	1	1	2	2	2	4	1	3
391	349	702	-8.921847107	2	0	1	0	1	0	1	0	0	1	0	0	1	0	0	1	0	0	0	0	1	0	1	0	0	0	1	0.418803419	0	1	1	1	0	1	1	1	2	2	4	1	2
392	350	702	0.560127919	2	0	1	0	1	0	0	1	0	1	0	0	1	1	0	0	0	1	0	0	0	0	0	0	1	1	0	0.598290598	1	1	1	1	0	1	2	1	2	1	1	0	4
393	351	702	2.235092867	2	0	1	0	1	0	1	0	0	1	0	0	1	0	0	1	0	0	0	1	0	0	0	0	1	0	1	0.623931624	1	1	1	1	0	1	1	1	2	2	3	1	4
394	352	702	0.387688864	2	0	1	0	0	1	0	1	0	1	0	0	1	0	1	0	0	1	0	0	0	0	1	0	0	0	1	0.588319088	1	1	1	1	0	2	2	1	2	3	1	1	2
395	353	702	-2.298861567	2	0	1	0	1	0	1	0	0	1	0	0	1	0	0	1	0	0	0	0	1	0	1	0	0	0	1	0.52991453	1	1	1	1	0	1	1	1	2	2	4	1	2
396	354	702	16.0377866	3	0	0	1	1	0	0	1	0	0	1	0	1	1	0	0	0	0	1	0	0	0	1	0	0	1	0	0.873219373	1	1	0	1	0	1	2	2	2	1	2	0	2
397	355	702	6.918792805	3	0	0	1	0	1	0	0	1	1	0	0	1	0	0	0	1	1	0	0	0	0	1	0	0	1	0	0.741452991	0	1	1	1	0	2	3	1	2	4	1	0	2
398	638	702	-19.27024079	1	1	0	0	0	1	0	1	0	1	0	0	1	0	0	1	0	1	0	0	0	0	0	0	1	1	0	0.263532764	1	1	1	1	0	2	2	1	2	2	1	0	4
399	581	702	29.27991718	3	0	0	1	1	0	1	0	0	1	0	0	1	0	0	1	0	0	0	1	0	0	0	0	1	0	1	0.924501425	1	1	1	1	0	1	1	1	2	2	3	1	4
400	579	702	3.737652971	3	0	0	1	1	0	1	0	0	1	0	1	0	0	0	1	0	1	0	0	0	0	1	0	0	1	0	0.682336182	1	1	1	1	0	1	1	1	1	2	1	0	2
401	582	702	-32.89464829	1	1	0	0	1	0	0	0	1	1	0	0	1	0	0	1	0	0	1	0	0	0	0	0	1	1	0	0.146723647	1	1	1	1	0	1	3	1	2	2	2	0	4
402	578	702	-9.893247081	2	0	1	0	1	0	1	0	0	1	0	0	1	0	0	1	0	0	0	0	1	0	0	1	0	1	0	0.393162393	1	0	1	1	0	1	1	1	2	2	4	0	3
403	634	702	-11.5577769	2	0	1	0	0	1	0	0	1	1	0	0	1	0	0	0	1	1	0	0	0	0	0	0	1	1	0	0.376068376	1	1	0	1	1	2	3	1	2	4	1	0	4
404	635	702	-23.56315739	1	1	0	0	0	1	0	1	0	1	0	0	1	1	0	0	0	0	0	1	0	0	0	0	1	1	0	0.219373219	1	1	1	1	0	2	2	1	2	1	3	0	4
405	637	702	1.931800673	2	0	1	0	0	1	0	1	0	1	0	0	1	1	0	0	0	0	0	1	0	0	0	0	1	1	0	0.613960114	1	1	1	1	0	2	2	1	2	1	3	0	4
406	639	702	0.380390401	2	0	1	0	0	1	0	1	0	1	0	0	1	0	0	1	0	0	1	0	0	0	0	0	1	1	0	0.586894587	1	1	1	1	0	2	2	1	2	2	2	0	4
407	640	702	-3.552029287	2	0	1	0	0	1	0	0	1	1	0	0	1	0	0	1	0	0	1	0	0	0	0	0	1	1	0	0.494301994	1	1	0	1	0	2	3	1	2	2	2	0	4
408	614	702	12.45304421	3	0	0	1	1	0	1	0	0	0	1	0	1	0	1	0	0	0	1	0	0	0	1	0	0	1	0	0.833333333	0	1	1	1	0	1	1	2	2	3	2	0	2
409	615	702	-4.438842291	2	0	1	0	1	0	1	0	0	0	1	0	1	0	0	1	0	1	0	0	0	0	0	0	1	1	0	0.477207977	1	1	1	1	1	1	1	2	2	2	1	0	4
410	616	702	-17.53528721	1	1	0	0	1	0	0	1	0	0	1	0	1	0	0	1	0	1	0	0	0	0	0	0	1	1	0	0.282051282	1	1	1	1	1	1	2	2	2	2	1	0	4
411	617	702	-22.96950457	1	1	0	0	1	0	1	0	0	1	0	0	1	0	0	1	0	0	1	0	0	0	1	0	0	1	0	0.222222222	1	1	1	1	0	1	1	1	2	2	2	0	2
412	618	702	-24.45839635	1	1	0	0	1	0	0	1	0	1	0	0	1	0	1	0	0	0	1	0	0	0	1	0	0	1	0	0.203703704	0	1	1	1	0	1	2	1	2	3	2	0	2
413	619	702	23.70659334	3	0	0	1	1	0	0	1	0	1	0	1	0	0	1	0	0	1	0	0	0	0	1	0	0	1	0	0.913105413	1	1	1	1	0	1	2	1	1	3	1	0	2
414	620	702	20.27088917	3	0	0	1	1	0	1	0	0	1	0	1	0	0	1	0	0	0	1	0	0	0	1	0	0	1	0	0.898860399	1	1	1	1	1	1	1	1	1	3	2	0	2
415	621	702	-1.777056712	2	0	1	0	1	0	0	1	0	1	0	0	1	0	0	1	0	0	1	0	0	1	0	0	0	1	0	0.544159544	1	1	1	1	0	1	2	1	2	2	2	0	1
416	622	702	-24.94836942	1	1	0	0	1	0	0	0	1	1	0	0	1	0	0	1	0	0	1	0	0	0	0	0	1	1	0	0.198005698	1	1	1	1	0	1	3	1	2	2	2	0	4
417	623	702	-15.63057293	1	1	0	0	1	0	1	0	0	1	0	1	0	0	0	1	0	0	0	0	1	0	0	0	1	1	0	0.303418803	1	1	1	1	1	1	1	1	1	2	4	0	4
418	678	702	5.282632221	3	0	0	1	1	0	0	1	0	1	0	0	1	1	0	0	0	0	1	0	0	0	1	0	0	1	0	0.705128205	1	1	1	1	0	1	2	1	2	1	2	0	2
419	679	702	20.45330478	3	0	0	1	1	0	0	0	1	1	0	1	0	0	0	1	0	0	0	1	0	0	0	1	0	1	0	0.905982906	1	1	1	1	0	1	3	1	1	2	3	0	3
420	680	702	-13.78334795	2	0	1	0	1	0	1	0	0	0	1	1	0	0	0	1	0	1	0	0	0	1	0	0	0	1	0	0.357549858	1	0	1	1	1	1	1	2	1	2	1	0	1
421	681	702	102.7745474	3	0	0	1	1	0	0	1	0	1	0	0	1	1	0	0	0	0	1	0	0	0	0	0	1	1	0	0.988603989	1	1	1	1	0	1	2	1	2	1	2	0	4
422	682	702	-58.91525564	1	1	0	0	1	0	0	1	0	1	0	0	1	0	0	1	0	0	1	0	0	1	0	0	0	1	0	0.055555556	0	0	0	1	1	1	2	1	2	2	2	0	1
423	683	702	-5.933337123	2	0	1	0	1	0	0	1	0	1	0	0	1	1	0	0	0	0	1	0	0	0	1	0	0	1	0	0.46011396	1	0	0	1	0	1	2	1	2	1	2	0	2
424	684	702	10.38390507	3	0	0	1	1	0	0	1	0	1	0	1	0	0	1	0	0	1	0	0	0	0	1	0	0	1	0	0.797720798	1	1	1	1	0	1	2	1	1	3	1	0	2
425	685	702	-15.55734658	1	1	0	0	1	0	0	1	0	1	0	0	1	0	1	0	0	1	0	0	0	0	0	0	1	1	0	0.314814815	1	1	1	1	0	1	2	1	2	3	1	0	4
426	686	702	-2.966355028	2	0	1	0	1	0	0	1	0	0	1	1	0	0	0	1	0	1	0	0	0	0	1	0	0	1	0	0.505698006	1	1	1	1	0	1	2	2	1	2	1	0	2
427	687	702	6.917164559	3	0	0	1	1	0	0	1	0	1	0	0	1	0	0	1	0	0	1	0	0	0	1	0	0	1	0	0.737891738	1	1	0	1	0	1	2	1	2	2	2	0	2
428	624	702	-3.559020063	2	0	1	0	1	0	0	1	0	1	0	0	1	0	1	0	0	0	1	0	0	0	0	0	1	1	0	0.49002849	1	0	0	1	1	1	2	1	2	3	2	0	4
429	633	702	5.544201412	3	0	0	1	1	0	0	1	0	1	0	1	0	0	1	0	0	1	0	0	0	0	1	0	0	1	0	0.707977208	1	1	1	1	0	1	2	1	1	3	1	0	2
430	251	702	12.75029618	3	0	0	1	1	0	1	0	0	1	0	0	1	0	0	1	0	0	0	0	1	0	0	0	1	1	0	0.839031339	0	1	0	1	0	1	1	1	2	2	4	0	4
431	252	702	7.041665812	3	0	0	1	1	0	0	1	0	1	0	0	1	1	0	0	0	1	0	0	0	0	1	0	0	0	1	0.746438746	1	1	1	1	0	1	2	1	2	1	1	1	2
432	250	702	103.7700472	3	0	0	1	0	1	0	1	0	1	0	0	1	0	0	0	1	0	0	1	0	0	0	0	1	1	0	0.99002849	0	0	1	1	0	2	2	1	2	4	3	0	4
433	249	702	15.55839842	3	0	0	1	1	0	0	0	1	1	0	0	1	1	0	0	0	0	0	0	1	0	0	0	1	1	0	0.864672365	0	1	1	1	0	1	3	1	2	1	4	0	4
434	254	702	0.214427544	2	0	1	0	0	1	0	1	0	1	0	0	1	0	0	0	1	1	0	0	0	0	1	0	0	1	0	0.561253561	0	0	1	1	0	2	2	1	2	4	1	0	2
435	253	702	-23.56523452	1	1	0	0	0	1	0	1	0	0	1	0	1	1	0	0	0	1	0	0	0	0	1	0	0	1	0	0.216524217	1	1	1	1	0	2	2	2	2	1	1	0	2
436	370	702	-28.89542603	1	1	0	0	1	0	1	0	0	1	0	0	1	0	0	1	0	0	0	0	1	0	0	1	0	0	1	0.182336182	1	1	1	1	0	1	1	1	2	2	4	1	3
437	369	702	-9.625296601	2	0	1	0	1	0	1	0	0	0	1	0	1	0	0	1	0	0	0	0	1	0	0	0	1	0	1	0.408831909	1	1	1	1	0	1	1	2	2	2	4	1	4
438	367	702	-58.89371733	1	1	0	0	1	0	0	0	1	1	0	0	1	1	0	0	0	1	0	0	0	0	0	0	1	1	0	0.074074074	1	0	1	0	0	1	3	1	2	1	1	0	4
439	368	702	37.46752044	3	0	0	1	1	0	1	0	0	1	0	0	1	0	0	1	0	0	0	0	1	0	0	0	1	1	0	0.948717949	1	1	1	1	0	1	1	1	2	2	4	0	4
440	366	702	-38.91125257	1	1	0	0	1	0	1	0	0	0	1	0	1	0	0	1	0	0	0	0	1	0	0	1	0	0	1	0.113960114	1	1	1	1	0	1	1	2	2	2	4	1	3
441	365	702	-48.91437366	1	1	0	0	1	0	0	1	0	1	0	0	1	0	0	1	0	0	1	0	0	0	1	0	0	1	0	0.088319088	1	1	1	1	0	1	2	1	2	2	2	0	2
442	551	702	-38.35928975	1	1	0	0	1	0	0	0	1	1	0	0	1	0	0	1	0	0	1	0	0	1	0	0	0	1	0	0.123931624	1	1	1	1	0	1	3	1	2	2	2	0	1
443	376	702	-19.63766119	1	1	0	0	1	0	0	1	0	0	1	1	0	1	0	0	0	1	0	0	0	0	1	0	0	0	1	0.242165242	0	1	1	1	0	1	2	2	1	1	1	1	2
444	456	702	-21.89647767	1	1	0	0	1	0	0	1	0	1	0	0	1	0	1	0	0	0	0	0	1	0	1	0	0	0	1	0.229344729	1	1	0	1	0	1	2	1	2	3	4	1	2
445	356	702	14.3783032	3	0	0	1	0	1	0	1	0	1	0	0	1	1	0	0	0	0	1	0	0	0	0	0	1	0	1	0.847578348	1	1	1	1	0	2	2	1	2	1	2	1	4
446	357	702	-32.89221356	1	1	0	0	1	0	1	0	0	1	0	0	1	0	0	1	0	0	0	0	1	1	0	0	0	0	1	0.148148148	1	1	1	1	0	1	1	1	2	2	4	1	1
447	358	702	-29.26155777	1	1	0	0	0	1	0	1	0	0	1	0	1	0	1	0	0	0	0	1	0	1	0	0	0	1	0	0.168091168	1	0	1	1	0	2	2	2	2	3	3	0	1
448	359	702	-9.441155752	2	0	1	0	1	0	0	0	1	1	0	0	1	0	0	0	1	1	0	0	0	0	1	0	0	1	0	0.415954416	1	1	0	1	0	1	3	1	2	4	1	0	2
449	240	702	74.05049323	3	0	0	1	0	1	0	0	1	1	0	0	1	1	0	0	0	1	0	0	0	0	1	0	0	0	1	0.981481481	1	1	1	1	0	2	3	1	2	1	1	1	2
450	241	702	-8.258054328	2	0	1	0	0	1	0	1	0	1	0	0	1	1	0	0	0	1	0	0	0	0	0	0	1	0	1	0.427350427	1	1	1	1	0	2	2	1	2	1	1	1	4
451	242	702	6.230833622	3	0	0	1	0	1	0	0	1	0	1	0	1	1	0	0	0	1	0	0	0	0	0	0	1	1	0	0.730769231	1	1	1	1	0	2	3	2	2	1	1	0	4
452	243	702	-3.558730178	2	0	1	0	1	0	0	1	0	0	1	0	1	1	0	0	0	0	0	1	0	0	1	0	0	0	1	0.491452991	1	1	0	1	0	1	2	2	2	1	3	1	2
453	244	702	7.412829523	3	0	0	1	1	0	1	0	0	1	0	1	0	0	1	0	0	0	0	0	1	0	0	1	0	0	1	0.749287749	1	1	1	1	1	1	1	1	1	3	4	1	3
454	245	702	1.860157126	2	0	1	0	1	0	1	0	0	1	0	0	1	0	1	0	0	0	1	0	0	0	1	0	0	1	0	0.612535613	1	1	1	1	0	1	1	1	2	3	2	0	2
455	246	702	11.13488455	3	0	0	1	0	1	0	0	1	1	0	0	1	1	0	0	0	1	0	0	0	0	1	0	0	1	0	0.819088319	0	1	1	1	0	2	3	1	2	1	1	0	2
456	247	702	3.176926938	2	0	1	0	0	1	1	0	0	1	0	0	1	1	0	0	0	0	1	0	0	0	0	0	1	1	0	0.64957265	0	0	1	1	0	2	1	1	2	1	2	0	4
457	248	702	-32.59420458	1	1	0	0	1	0	0	0	1	1	0	0	1	1	0	0	0	0	0	1	0	0	0	0	1	1	0	0.153846154	0	1	0	1	0	1	3	1	2	1	3	0	4
458	452	702	20.44631712	3	0	0	1	1	0	0	0	1	1	0	0	1	1	0	0	0	0	0	1	0	0	0	1	0	1	0	0.904558405	0	1	0	1	0	1	3	1	2	1	3	0	3
459	453	702	0.56043619	2	0	1	0	1	0	1	0	0	1	0	0	1	1	0	0	0	1	0	0	0	0	1	0	0	0	1	0.5997151	1	1	1	1	0	1	1	1	2	1	1	1	2
460	454	702	-2.967291621	2	0	1	0	0	1	1	0	0	0	1	0	1	1	0	0	0	1	0	0	0	0	1	0	0	1	0	0.5	1	1	1	1	0	2	1	2	2	1	1	0	2
461	455	702	30.35938026	3	0	0	1	1	0	0	1	0	1	0	1	0	1	0	0	0	1	0	0	0	0	1	0	0	0	1	0.927350427	1	1	1	1	0	1	2	1	1	1	1	1	2
462	625	702	15.55687388	3	0	0	1	1	0	0	1	0	0	1	0	1	1	0	0	0	1	0	0	0	0	0	0	1	1	0	0.861823362	1	1	1	1	1	1	2	2	2	1	1	0	4
463	626	702	-17.63072631	1	1	0	0	1	0	0	1	0	1	0	1	0	1	0	0	0	0	1	0	0	0	1	0	0	1	0	0.279202279	1	1	1	1	0	1	2	1	1	1	2	0	2
464	627	702	6.918792805	3	0	0	1	1	0	0	1	0	1	0	0	1	0	1	0	0	0	1	0	0	0	1	0	0	1	0	0.741452991	1	0	0	1	0	1	2	1	2	3	2	0	2
465	628	702	-14.45612516	2	0	1	0	1	0	0	1	0	1	0	0	1	0	0	1	0	0	1	0	0	0	0	0	1	1	0	0.336182336	1	1	1	1	0	1	2	1	2	2	2	0	4
466	629	702	0.280302534	2	0	1	0	1	0	0	1	0	0	1	1	0	0	0	1	0	1	0	0	0	0	1	0	0	1	0	0.571225071	1	1	1	1	0	1	2	2	1	2	1	0	2
467	630	702	6.914757896	3	0	0	1	1	0	0	1	0	1	0	0	1	1	0	0	0	1	0	0	0	0	0	0	1	1	0	0.736467236	1	1	1	1	0	1	2	1	2	1	1	0	4
468	631	702	0.320064675	2	0	1	0	1	0	0	1	0	0	1	1	0	1	0	0	0	1	0	0	0	0	1	0	0	1	0	0.572649573	1	1	1	1	1	1	2	2	1	1	1	0	2
469	632	702	-13.40245701	2	0	1	0	1	0	0	1	0	1	0	0	1	1	0	0	0	0	0	1	0	0	0	0	1	1	0	0.358974359	1	1	1	1	1	1	2	1	2	1	3	0	4
470	643	702	-58.91144894	1	1	0	0	0	1	0	1	0	1	0	0	1	0	0	1	0	0	0	1	0	1	0	0	0	1	0	0.065527066	1	1	1	1	0	2	2	1	2	2	3	0	1
471	636	702	-11.11240877	2	0	1	0	0	1	0	1	0	1	0	0	1	0	0	1	0	0	0	1	0	1	0	0	0	1	0	0.386039886	1	1	1	1	0	2	2	1	2	2	3	0	1
472	652	702	-2.965718852	2	0	1	0	0	1	0	1	0	1	0	0	1	1	0	0	0	0	1	0	0	0	1	0	0	1	0	0.50997151	1	1	1	1	0	2	2	1	2	1	2	0	2
473	651	702	-3.558469114	2	0	1	0	0	1	0	1	0	1	0	0	1	0	0	1	0	0	1	0	0	0	1	0	0	1	0	0.492877493	1	1	1	1	0	2	2	1	2	2	2	0	2
474	650	702	7.784345274	3	0	0	1	0	1	0	1	0	1	0	0	1	1	0	0	0	0	0	1	0	0	0	0	1	1	0	0.760683761	1	1	0	1	0	2	2	1	2	1	3	0	4
475	649	702	-6.15490025	2	0	1	0	0	1	0	1	0	1	0	0	1	0	0	1	0	0	1	0	0	0	0	0	1	1	0	0.458689459	1	1	1	1	0	2	2	1	2	2	2	0	4
476	648	702	-9.451666277	2	0	1	0	0	1	0	1	0	1	0	0	1	0	0	1	0	0	1	0	0	1	0	0	0	0	1	0.413105413	1	1	0	1	0	2	2	1	2	2	2	1	1
477	647	702	7.399805371	3	0	0	1	0	1	0	0	1	0	1	1	0	0	0	1	0	0	0	1	0	1	0	0	0	1	0	0.747863248	1	1	0	1	1	2	3	2	1	2	3	0	1
478	646	702	-2.587402005	2	0	1	0	0	1	0	0	1	1	0	0	1	0	0	1	0	0	1	0	0	0	1	0	0	1	0	0.522792023	1	1	0	1	0	2	3	1	2	2	2	0	2
479	644	702	3.89364114	3	0	0	1	0	1	1	0	0	1	0	0	1	0	0	1	0	0	1	0	0	0	0	0	1	1	0	0.685185185	1	1	1	1	0	2	1	1	2	2	2	0	4
480	645	702	-15.55695307	1	1	0	0	0	1	0	1	0	1	0	1	0	0	1	0	0	0	0	1	0	0	0	0	1	1	0	0.316951567	1	1	1	1	0	2	2	1	1	3	3	0	4
481	642	702	-7.218375292	2	0	1	0	0	1	0	1	0	1	0	0	1	0	1	0	0	1	0	0	0	0	0	0	1	1	0	0.445868946	1	1	1	1	0	2	2	1	2	3	1	0	4
482	286	702	4.447697714	3	0	0	1	0	1	0	0	1	1	0	0	1	0	0	0	1	0	0	1	0	0	0	1	0	1	0	0.695868946	1	1	1	1	0	2	3	1	2	4	3	0	3
483	171	702	-32.59381289	1	1	0	0	1	0	0	0	1	1	0	0	1	0	1	0	0	0	1	0	0	0	0	0	1	1	0	0.155270655	1	1	0	1	0	1	3	1	2	3	2	0	4
484	188	702	-73.90913698	1	1	0	0	1	0	0	0	1	1	0	0	1	0	1	0	0	1	0	0	0	0	1	0	0	0	1	0.027065527	1	1	1	1	0	1	3	1	2	3	1	1	2
485	167	702	31.74843335	3	0	0	1	1	0	0	1	0	1	0	0	1	1	0	0	0	0	0	1	0	0	1	0	0	0	1	0.937321937	1	1	1	1	0	1	2	1	2	1	3	1	2
486	168	702	10.37261496	3	0	0	1	1	0	1	0	0	1	0	0	1	0	0	1	0	0	0	0	1	0	0	0	1	0	1	0.794871795	1	1	1	1	1	1	1	1	2	2	4	1	4
487	169	702	-78.91248185	1	1	0	0	1	0	1	0	0	1	0	0	1	0	1	0	0	1	0	0	0	0	0	0	1	1	0	0.015669516	0	1	1	1	0	1	1	1	2	3	1	0	4
488	170	702	-2.969436335	2	0	1	0	0	1	0	1	0	1	0	0	1	1	0	0	0	1	0	0	0	0	1	0	0	0	1	0.498575499	1	1	1	1	0	2	2	1	2	1	1	1	2
489	172	702	-15.56445907	1	1	0	0	1	0	0	1	0	1	0	0	1	0	0	1	0	0	1	0	0	0	0	0	1	1	0	0.307692308	0	1	1	1	0	1	2	1	2	2	2	0	4
490	282	702	-78.91365952	1	1	0	0	0	1	0	0	1	1	0	0	1	0	0	0	1	1	0	0	0	0	1	0	0	1	0	0.014245014	1	1	1	1	0	2	3	1	2	4	1	0	2
491	283	702	-4.450326856	2	0	1	0	1	0	0	1	0	1	0	0	1	0	1	0	0	0	0	0	1	0	0	1	0	0	1	0.47008547	1	1	1	1	0	1	2	1	2	3	4	1	3
492	284	702	-15.56367967	1	1	0	0	1	0	0	1	0	1	0	0	1	1	0	0	0	0	1	0	0	0	1	0	0	0	1	0.309116809	1	1	1	1	0	1	2	1	2	1	2	1	2
493	285	702	-24.44701639	1	1	0	0	0	1	0	0	1	1	0	0	1	1	0	0	0	1	0	0	0	0	1	0	0	1	0	0.209401709	1	1	0	1	0	2	3	1	2	1	1	0	2
494	274	702	-36.95825246	1	1	0	0	0	1	1	0	0	1	0	0	1	0	1	0	0	1	0	0	0	0	1	0	0	0	1	0.128205128	0	0	1	1	0	2	1	1	2	3	1	1	2
495	275	702	-2.958572638	2	0	1	0	0	1	0	1	0	1	0	0	1	1	0	0	0	0	0	0	1	0	0	1	0	0	1	0.517094017	1	1	0	1	0	2	2	1	2	1	4	1	3
496	276	702	19.5478386	3	0	0	1	1	0	1	0	0	1	0	0	1	1	0	0	0	0	1	0	0	0	1	0	0	0	1	0.896011396	0	1	1	1	0	1	1	1	2	1	2	1	2
497	708	702	-14.72239651	1	1	0	0	1	0	1	0	0	1	0	0	1	0	1	0	0	0	0	1	0	0	1	0	0	0	1	0.33048433	1	1	1	1	0	1	1	1	2	3	3	1	2
498	278	702	-19.44412904	1	1	0	0	1	0	0	1	0	1	0	0	1	1	0	0	0	0	0	1	0	0	0	0	1	0	1	0.262108262	1	1	0	1	0	1	2	1	2	1	3	1	4
499	279	702	5.559098129	3	0	0	1	1	0	1	0	0	0	1	0	1	0	0	1	0	0	0	0	1	0	0	0	1	0	1	0.715099715	1	1	1	1	0	1	1	2	2	2	4	1	4
500	280	702	-14.44586126	2	0	1	0	1	0	0	1	0	1	0	0	1	1	0	0	0	0	0	1	0	0	0	0	1	0	1	0.346153846	1	1	1	1	0	1	2	1	2	1	3	1	4
501	281	702	-16.44946742	1	1	0	0	1	0	0	0	1	1	0	0	1	0	0	0	1	0	0	1	0	0	0	1	0	0	1	0.290598291	1	1	1	1	0	1	3	1	2	4	3	1	3
502	197	702	-73.91317309	1	1	0	0	1	0	0	1	0	1	0	0	1	1	0	0	0	0	1	0	0	0	1	0	0	0	1	0.024216524	0	0	0	1	0	1	2	1	2	1	2	1	2
503	194	702	5.56114757	3	0	0	1	0	1	1	0	0	1	0	0	1	1	0	0	0	0	1	0	0	0	1	0	0	1	0	0.719373219	0	1	1	1	1	2	1	1	2	1	2	0	2
504	193	702	24.89945812	3	0	0	1	1	0	1	0	0	0	1	0	1	0	0	1	0	0	0	0	1	0	0	0	1	1	0	0.918803419	0	0	0	1	0	1	1	2	2	2	4	0	4
505	192	702	-11.10506802	2	0	1	0	1	0	0	0	1	1	0	0	1	1	0	0	0	1	0	0	0	0	0	0	1	1	0	0.388888889	1	1	0	1	0	1	3	1	2	1	1	0	4
506	195	702	4.446625783	3	0	0	1	1	0	0	1	0	1	0	0	1	1	0	0	0	0	0	1	0	0	1	0	0	0	1	0.692307692	1	1	0	1	0	1	2	1	2	1	3	1	2
507	196	702	7.778606594	3	0	0	1	1	0	0	0	1	1	0	0	1	1	0	0	0	0	1	0	0	0	0	0	1	1	0	0.754985755	1	0	0	1	0	1	3	1	2	1	2	0	4
508	191	702	-16.297683	1	1	0	0	0	1	0	1	0	1	0	0	1	0	0	1	0	1	0	0	0	0	0	0	1	1	0	0.297720798	0	0	1	1	1	2	2	1	2	2	1	0	4
509	190	702	-16.29746699	1	1	0	0	1	0	0	1	0	1	0	0	1	1	0	0	0	0	1	0	0	1	0	0	0	1	0	0.299145299	1	1	0	1	0	1	2	1	2	1	2	0	1
510	189	702	3.178481078	2	0	1	0	0	1	0	0	1	1	0	0	1	0	0	0	1	0	1	0	0	0	0	0	1	1	0	0.655270655	1	1	1	1	0	2	3	1	2	4	2	0	4
511	187	702	-28.91125874	1	1	0	0	1	0	1	0	0	1	0	1	0	0	0	1	0	0	0	1	0	0	0	0	1	0	1	0.175213675	1	1	1	1	0	1	1	1	1	2	3	1	4
512	186	702	-2.96618714	2	0	1	0	1	0	1	0	0	0	1	1	0	0	0	1	0	0	0	0	1	0	0	1	0	0	1	0.507834758	1	1	1	1	0	1	1	2	1	2	4	1	3
513	173	702	46.91964385	3	0	0	1	1	0	0	1	0	1	0	0	1	1	0	0	0	0	1	0	0	0	1	0	0	1	0	0.971509972	0	1	0	0	0	1	2	1	2	1	2	0	2
514	200	702	4.89116883	3	0	0	1	0	1	0	1	0	1	0	0	1	1	0	0	0	0	0	1	0	0	1	0	0	1	0	0.703703704	1	1	1	1	0	2	2	1	2	1	3	0	2
515	198	702	84.43122107	3	0	0	1	1	0	0	1	0	1	0	0	1	1	0	0	0	0	1	0	0	0	0	0	1	0	1	0.985754986	1	1	1	1	1	1	2	1	2	1	2	1	4
516	273	702	4.448392103	3	0	0	1	1	0	0	1	0	1	0	0	1	1	0	0	0	0	0	0	1	0	0	0	1	0	1	0.698005698	1	0	0	1	0	1	2	1	2	1	4	1	4
517	199	702	-29.56612121	1	1	0	0	1	0	0	1	0	0	1	0	1	1	0	0	0	0	1	0	0	1	0	0	0	0	1	0.15954416	1	0	1	1	0	1	2	2	2	1	2	1	1
518	185	702	-17.22831395	1	1	0	0	1	0	0	1	0	1	0	0	1	1	0	0	0	0	1	0	0	0	1	0	0	0	1	0.286324786	0	1	0	1	0	1	2	1	2	1	2	1	2
519	184	702	-34.45576084	1	1	0	0	0	1	0	1	0	1	0	0	1	1	0	0	0	1	0	0	0	0	1	0	0	0	1	0.142450142	1	1	1	1	0	2	2	1	2	1	1	1	2
520	183	702	-1.482991505	2	0	1	0	0	1	0	0	1	1	0	1	0	0	0	0	1	1	0	0	0	0	1	0	0	1	0	0.54985755	1	0	1	0	0	2	3	1	1	4	1	0	2
521	182	702	11.12417931	3	0	0	1	1	0	1	0	0	1	0	0	1	0	0	1	0	1	0	0	0	0	0	0	1	0	1	0.817663818	1	1	1	1	0	1	1	1	2	2	1	1	4
522	174	702	-48.91111988	1	1	0	0	1	0	0	0	1	1	0	0	1	1	0	0	0	0	0	0	1	0	0	1	0	0	1	0.091168091	1	1	1	1	0	1	3	1	2	1	4	1	3
523	175	702	44.47141175	3	0	0	1	1	0	0	1	0	1	0	0	1	0	1	0	0	1	0	0	0	0	0	0	1	1	0	0.965811966	1	1	1	1	0	1	2	1	2	3	1	0	4
524	176	702	-9.45917182	2	0	1	0	0	1	0	0	1	0	1	0	1	0	1	0	0	0	0	1	0	0	1	0	0	0	1	0.411680912	1	1	1	1	0	2	3	2	2	3	3	1	2
525	177	702	0.320467136	2	0	1	0	0	1	0	0	1	0	1	1	0	0	0	0	1	1	0	0	0	0	1	0	0	1	0	0.574074074	1	1	1	1	0	2	3	2	1	4	1	0	2
526	178	702	-9.632173381	2	0	1	0	0	1	0	1	0	1	0	0	1	1	0	0	0	1	0	0	0	0	0	0	1	0	1	0.398860399	1	1	1	1	0	2	2	1	2	1	1	1	4
527	179	702	5.556028367	3	0	0	1	0	1	1	0	0	1	0	0	1	0	0	1	0	0	0	0	1	0	1	0	0	0	1	0.712250712	0	0	1	0	0	2	1	1	2	2	4	1	2
528	181	702	10.37170837	3	0	0	1	1	0	1	0	0	1	0	0	1	0	0	1	0	0	0	0	1	0	0	0	1	0	1	0.789173789	1	1	1	1	0	1	1	1	2	2	4	1	4
529	180	702	-15.55592022	1	1	0	0	0	1	0	0	1	0	1	1	0	0	1	0	0	1	0	0	0	0	1	0	0	1	0	0.319088319	1	1	1	1	0	2	3	2	1	3	1	0	2
530	317	702	-63.91392111	1	1	0	0	1	0	1	0	0	1	0	0	1	1	0	0	0	1	0	0	0	0	1	0	0	0	1	0.047008547	0	1	1	1	0	1	1	1	2	1	1	1	2
531	316	702	-58.91767064	1	1	0	0	1	0	1	0	0	1	0	0	1	0	0	1	0	0	1	0	0	0	1	0	0	0	1	0.051994302	1	0	1	1	0	1	1	1	2	2	2	1	2
532	144	702	-68.91694437	1	1	0	0	1	0	0	1	0	1	0	0	1	0	0	0	1	0	1	0	0	1	0	0	0	0	1	0.034188034	0	1	1	1	0	1	2	1	2	4	2	1	1
533	296	702	255.582526	3	0	0	1	0	1	0	1	0	1	0	0	1	1	0	0	0	1	0	0	0	1	0	0	0	0	1	0.998575499	0	0	1	1	0	2	2	1	2	1	1	1	1
534	145	702	11.12098026	3	0	0	1	1	0	0	1	0	1	0	0	1	0	1	0	0	0	0	1	0	0	1	0	0	0	1	0.815527066	0	0	1	1	0	1	2	1	2	3	3	1	2
535	287	702	-6.298276707	2	0	1	0	0	1	1	0	0	0	1	0	1	1	0	0	0	0	1	0	0	0	0	0	1	0	1	0.452991453	1	0	1	1	0	2	1	2	2	1	2	1	4
536	288	702	-19.26296151	1	1	0	0	0	1	1	0	0	1	0	0	1	1	0	0	0	0	1	0	0	0	1	0	0	1	0	0.266381766	1	1	1	1	0	2	1	1	2	1	2	0	2
537	289	702	7.779461217	3	0	0	1	1	0	0	1	0	1	0	0	1	1	0	0	0	0	0	0	1	0	0	1	0	0	1	0.757122507	1	1	1	1	0	1	2	1	2	1	4	1	3
538	290	702	-38.45512994	1	1	0	0	0	1	1	0	0	1	0	0	1	1	0	0	0	1	0	0	0	0	1	0	0	0	1	0.122507123	1	1	1	1	0	2	1	1	2	1	1	1	2
539	291	702	-11.55012091	2	0	1	0	0	1	0	0	1	1	0	1	0	0	0	0	1	1	0	0	0	0	0	1	0	1	0	0.381766382	1	1	1	1	0	2	3	1	1	4	1	0	3
540	292	702	23.55727477	3	0	0	1	1	0	0	0	1	1	0	0	1	1	0	0	0	0	0	1	0	0	0	1	0	1	0	0.911680912	0	1	1	1	0	1	3	1	2	1	3	0	3
541	293	702	-38.87144159	1	1	0	0	1	0	0	0	1	1	0	0	1	1	0	0	0	1	0	0	0	0	0	1	0	1	0	0.11965812	0	1	1	1	0	1	3	1	2	1	1	0	3
542	294	702	-28.8977557	1	1	0	0	0	1	1	0	0	1	0	0	1	1	0	0	0	1	0	0	0	1	0	0	0	0	1	0.176638177	1	1	1	1	0	2	1	1	2	1	1	1	1
543	295	702	18.0772993	3	0	0	1	1	0	0	0	1	1	0	0	1	1	0	0	0	1	0	0	0	0	1	0	0	1	0	0.886039886	1	1	0	1	0	1	3	1	2	1	1	0	2
544	297	702	4.279584912	3	0	0	1	1	0	0	1	0	1	0	0	1	1	0	0	0	0	1	0	0	0	1	0	0	1	0	0.686609687	0	1	1	1	0	1	2	1	2	1	2	0	2
545	298	702	-36.45851432	1	1	0	0	1	0	0	1	0	1	0	0	1	1	0	0	0	1	0	0	0	0	1	0	0	0	1	0.133903134	1	1	1	1	0	1	2	1	2	1	1	1	2
546	299	702	-16.30358911	1	1	0	0	0	1	1	0	0	1	0	0	1	1	0	0	0	0	1	0	0	0	1	0	0	1	0	0.293447293	1	1	1	1	0	2	1	1	2	1	2	0	2
547	300	702	-58.91767064	1	1	0	0	1	0	0	1	0	1	0	1	0	0	0	1	0	0	1	0	0	1	0	0	0	1	0	0.051994302	1	1	1	1	0	1	2	1	1	2	2	0	1
548	301	702	-0.298366901	2	0	1	0	1	0	0	1	0	1	0	0	1	1	0	0	0	0	0	1	0	0	1	0	0	1	0	0.555555556	1	1	1	1	0	1	2	1	2	1	3	0	2
549	302	702	-38.91025499	1	1	0	0	1	0	1	0	0	1	0	0	1	0	0	1	0	0	0	0	1	0	0	1	0	0	1	0.115384615	1	1	0	0	0	1	1	1	2	2	4	1	3
550	304	702	5.589794472	3	0	0	1	1	0	0	1	0	1	0	0	1	1	0	0	0	0	1	0	0	0	1	0	0	0	1	0.720797721	1	1	0	1	0	1	2	1	2	1	2	1	2
551	305	702	11.09360974	3	0	0	1	1	0	1	0	0	1	0	1	0	0	0	1	0	0	1	0	0	0	1	0	0	0	1	0.799145299	1	1	1	1	0	1	1	1	1	2	2	1	2
552	306	702	27.78947318	3	0	0	1	1	0	0	1	0	1	0	0	1	1	0	0	0	0	1	0	0	0	1	0	0	0	1	0.923076923	1	1	1	1	0	1	2	1	2	1	2	1	2
553	307	702	-68.91740193	1	1	0	0	1	0	1	0	0	1	0	0	1	0	0	1	0	0	0	0	1	0	0	0	1	1	0	0.031339031	1	1	1	1	0	1	1	1	2	2	4	0	4
554	308	702	17.04442065	3	0	0	1	1	0	0	1	0	1	0	0	1	1	0	0	0	1	0	0	0	0	1	0	0	1	0	0.883190883	1	1	1	1	0	1	2	1	2	1	1	0	2
555	309	702	-18.90366979	1	1	0	0	1	0	1	0	0	1	0	0	1	0	0	1	0	0	0	1	0	0	1	0	0	0	1	0.270655271	1	0	1	1	0	1	1	1	2	2	3	1	2
556	310	702	11.11924428	3	0	0	1	1	0	0	1	0	1	0	0	1	0	0	1	0	0	0	1	0	1	0	0	0	0	1	0.811965812	1	1	1	0	0	1	2	1	2	2	3	1	1
557	311	702	-11.55682145	2	0	1	0	0	1	0	1	0	1	0	0	1	1	0	0	0	0	0	1	0	0	0	0	1	1	0	0.378205128	1	1	1	0	0	2	2	1	2	1	3	0	4
558	312	702	-73.91589283	1	1	0	0	1	0	1	0	0	1	0	0	1	0	0	1	0	0	1	0	0	0	1	0	0	0	1	0.021367521	1	1	1	1	0	1	1	1	2	2	2	1	2
559	313	702	-23.5666404	1	1	0	0	0	1	1	0	0	0	1	0	1	1	0	0	0	0	0	1	0	1	0	0	0	0	1	0.213675214	1	1	1	1	0	2	1	2	2	1	3	1	1
560	314	702	37.07833799	3	0	0	1	0	1	0	0	1	1	0	0	1	1	0	0	0	1	0	0	0	0	1	0	0	1	0	0.947293447	1	1	1	1	0	2	3	1	2	1	1	0	2
561	315	702	-34.45542736	1	1	0	0	0	1	0	1	0	1	0	0	1	1	0	0	0	0	1	0	0	0	0	0	1	1	0	0.143874644	0	1	1	1	0	2	2	1	2	1	2	0	4
562	121	702	-4.447218405	2	0	1	0	1	0	0	1	0	1	0	0	1	1	0	0	0	0	0	1	0	0	0	0	1	0	1	0.472934473	1	1	1	1	0	1	2	1	2	1	3	1	4
563	122	702	-48.91970861	1	1	0	0	0	1	0	1	0	1	0	0	1	0	0	0	1	0	1	0	0	0	1	0	0	1	0	0.082621083	1	1	1	1	0	2	2	1	2	4	2	0	2
564	123	702	-10.94902026	2	0	1	0	1	0	0	0	1	1	0	0	1	1	0	0	0	1	0	0	0	0	0	1	0	1	0	0.39031339	1	1	1	1	0	1	3	1	2	1	1	0	3
565	124	702	15.28675877	3	0	0	1	1	0	0	0	1	1	0	0	1	1	0	0	0	1	0	0	0	0	0	1	0	1	0	0.856125356	1	1	1	1	1	1	3	1	2	1	1	0	3
566	125	702	-2.958878852	2	0	1	0	1	0	0	1	0	1	0	0	1	1	0	0	0	1	0	0	0	0	1	0	0	0	1	0.515669516	1	1	1	1	0	1	2	1	2	1	1	1	2
567	101	702	-76.91504382	1	1	0	0	1	0	0	1	0	1	0	0	1	1	0	0	0	0	1	0	0	0	1	0	0	0	1	0.01994302	1	1	1	1	0	1	2	1	2	1	2	1	2
568	102	702	-77.82786507	1	1	0	0	1	0	0	0	1	1	0	0	1	0	0	0	1	1	0	0	0	0	1	0	0	1	0	0.018518519	1	1	1	1	0	1	3	1	2	4	1	0	2
569	103	702	0.379412977	2	0	1	0	1	0	0	1	0	1	0	0	1	0	1	0	0	1	0	0	0	0	1	0	0	0	1	0.585470085	1	1	1	1	0	1	2	1	2	3	1	1	2
570	104	702	3.706414761	3	0	0	1	1	0	1	0	0	0	1	0	1	0	0	1	0	0	0	0	1	0	0	0	1	1	0	0.673076923	0	0	1	1	0	1	1	2	2	2	4	0	4
571	105	702	-64.90924383	1	1	0	0	1	0	1	0	0	1	0	0	1	0	0	1	0	0	0	1	0	1	0	0	0	0	1	0.045584046	0	0	1	1	0	1	1	1	2	2	3	1	1
572	106	702	-9.631480753	2	0	1	0	1	0	0	1	0	1	0	0	1	0	1	0	0	0	1	0	0	0	1	0	0	0	1	0.403133903	1	1	1	1	1	1	2	1	2	3	2	1	2
573	107	702	3.706414761	3	0	0	1	1	0	1	0	0	1	0	0	1	0	0	1	0	0	0	1	0	0	0	1	0	0	1	0.673076923	1	1	1	1	0	1	1	1	2	2	3	1	3
574	108	702	-18.52390863	1	1	0	0	1	0	1	0	0	1	0	0	1	0	0	1	0	0	0	0	1	1	0	0	0	0	1	0.274928775	1	1	1	1	0	1	1	1	2	2	4	1	1
575	109	702	0.560651932	2	0	1	0	1	0	0	1	0	1	0	0	1	1	0	0	0	0	1	0	0	0	1	0	0	0	1	0.601139601	1	1	1	1	0	1	2	1	2	1	2	1	2
576	110	702	-48.9108431	1	1	0	0	0	1	1	0	0	1	0	0	1	0	0	1	0	0	0	0	1	0	1	0	0	0	1	0.092592593	1	1	1	1	0	2	1	1	2	2	4	1	2
577	111	702	4.436881949	3	0	0	1	0	1	0	1	0	1	0	0	1	1	0	0	0	1	0	0	0	0	1	0	0	0	1	0.688034188	1	1	1	1	0	2	2	1	2	1	1	1	2
578	112	702	2.218445863	2	0	1	0	0	1	0	0	1	1	0	0	1	1	0	0	0	0	1	0	0	0	1	0	0	1	0	0.618233618	1	1	1	1	0	2	3	1	2	1	2	0	2
579	113	702	-6.293243766	2	0	1	0	1	0	1	0	0	1	0	0	1	0	0	1	0	0	0	0	1	0	0	1	0	0	1	0.457264957	0	0	1	0	0	1	1	1	2	2	4	1	3
580	114	702	-68.913161	1	1	0	0	0	1	1	0	0	1	0	0	1	0	1	0	0	0	1	0	0	0	1	0	0	0	1	0.037037037	0	0	1	1	0	2	1	1	2	3	2	1	2
581	115	702	-18.87457698	1	1	0	0	1	0	0	1	0	1	0	0	1	1	0	0	0	0	0	1	0	0	0	1	0	0	1	0.273504274	1	1	0	1	0	1	2	1	2	1	3	1	3
582	116	702	-68.91703023	1	1	0	0	1	0	1	0	0	1	0	0	1	0	0	1	0	0	1	0	0	0	1	0	0	0	1	0.032763533	1	1	1	1	0	1	1	1	2	2	2	1	2
583	117	702	60.3475835	3	0	0	1	1	0	0	1	0	1	0	0	1	1	0	0	0	1	0	0	0	0	1	0	0	0	1	0.978632479	1	1	0	1	0	1	2	1	2	1	1	1	2
584	118	702	-28.89578276	1	1	0	0	1	0	1	0	0	1	0	0	1	0	0	1	0	0	0	1	0	0	0	1	0	0	1	0.179487179	0	1	0	1	0	1	1	1	2	2	3	1	3
585	119	702	-78.91222896	1	1	0	0	1	0	1	0	0	0	1	0	1	0	0	1	0	1	0	0	0	0	1	0	0	0	1	0.017094017	1	1	1	1	0	1	1	2	2	2	1	1	2
586	120	702	-58.9111938	1	1	0	0	0	1	0	0	1	1	0	0	1	0	1	0	0	0	1	0	0	0	0	0	1	1	0	0.066951567	1	1	0	1	0	2	3	1	2	3	2	0	4
587	135	702	-58.91494609	1	1	0	0	1	0	0	1	0	1	0	0	1	1	0	0	0	1	0	0	0	0	1	0	0	0	1	0.056980057	1	1	1	0	0	1	2	1	2	1	1	1	2
588	136	702	-14.44635314	2	0	1	0	1	0	0	1	0	1	0	0	1	1	0	0	0	0	0	1	0	0	1	0	0	0	1	0.344729345	0	1	1	1	0	1	2	1	2	1	3	1	2
589	137	702	0.324696522	2	0	1	0	0	1	0	1	0	1	0	0	1	1	0	0	0	0	1	0	0	0	1	0	0	0	1	0.575498575	1	1	1	1	0	2	2	1	2	1	2	1	2
590	142	702	-78.91700245	1	1	0	0	1	0	0	0	1	1	0	0	1	0	1	0	0	1	0	0	0	0	1	0	0	0	1	0.007834758	0	1	1	1	0	1	3	1	2	3	1	1	2
591	138	702	0.051630785	2	0	1	0	1	0	1	0	0	1	0	0	1	1	0	0	0	0	0	0	1	0	0	1	0	0	1	0.556980057	0	0	1	1	0	1	1	1	2	1	4	1	3
592	139	702	0.367493955	2	0	1	0	0	1	0	1	0	1	0	1	0	1	0	0	0	0	1	0	0	0	1	0	0	0	1	0.578347578	1	1	1	1	0	2	2	1	1	1	2	1	2
593	140	702	13.70435518	3	0	0	1	1	0	0	1	0	1	0	1	0	1	0	0	0	0	1	0	0	0	1	0	0	0	1	0.846153846	1	1	1	1	1	1	2	1	1	1	2	1	2
594	141	702	-5.400078794	2	0	1	0	1	0	0	1	0	1	0	0	1	1	0	0	0	0	1	0	0	0	1	0	0	1	0	0.462962963	0	0	1	1	0	1	2	1	2	1	2	0	2
595	126	702	-58.91668687	1	1	0	0	0	1	0	1	0	1	0	0	1	0	1	0	0	0	1	0	0	1	0	0	0	0	1	0.054131054	1	1	1	0	0	2	2	1	2	3	2	1	1
596	127	702	10.37261496	3	0	0	1	0	1	0	1	0	1	0	0	1	1	0	0	0	0	1	0	0	0	1	0	0	1	0	0.794871795	1	1	1	1	0	2	2	1	2	1	2	0	2
597	128	702	-48.91461567	1	1	0	0	1	0	1	0	0	1	0	0	1	0	0	1	0	0	1	0	0	0	1	0	0	0	1	0.086894587	0	1	0	1	0	1	1	1	2	2	2	1	2
598	129	702	3.177704008	2	0	1	0	1	0	0	0	1	0	1	1	0	1	0	0	0	0	1	0	0	0	1	0	0	1	0	0.653133903	0	0	1	1	0	1	3	2	1	1	2	0	2
599	130	702	45.27502962	3	0	0	1	1	0	0	0	1	0	1	1	0	1	0	0	0	1	0	0	0	0	1	0	0	0	1	0.968660969	0	1	0	1	0	1	3	2	1	1	1	1	2
600	131	702	11.11924428	3	0	0	1	0	1	0	0	1	1	0	0	1	0	1	0	0	0	0	1	0	0	0	1	0	1	0	0.811965812	1	1	1	1	0	2	3	1	2	3	3	0	3
601	132	702	44.44054729	3	0	0	1	1	0	0	1	0	1	0	0	1	1	0	0	0	0	0	1	0	0	0	1	0	0	1	0.96011396	1	1	1	1	0	1	2	1	2	1	3	1	3
602	133	702	-19.26227905	1	1	0	0	1	0	0	0	1	1	0	1	0	1	0	0	0	1	0	0	0	0	1	0	0	0	1	0.267806268	1	0	0	1	0	1	3	1	1	1	1	1	2
603	143	702	15.55892243	3	0	0	1	0	1	1	0	0	1	0	0	1	0	1	0	0	0	1	0	0	0	1	0	0	0	1	0.868233618	0	1	1	1	1	2	1	1	2	3	2	1	2
604	134	702	-28.89555078	1	1	0	0	1	0	0	0	1	1	0	0	1	0	1	0	0	0	1	0	0	0	0	1	0	1	0	0.180911681	1	1	0	1	0	1	3	1	2	3	2	0	3
605	303	702	-14.78196162	1	1	0	0	1	0	0	0	1	1	0	0	1	1	0	0	0	0	1	0	0	0	1	0	0	0	1	0.324786325	1	1	1	1	0	1	3	1	2	1	2	1	2
606	203	702	11.75450315	3	0	0	1	0	1	0	1	0	1	0	0	1	1	0	0	0	0	0	1	0	0	1	0	0	1	0	0.826210826	1	1	1	1	0	2	2	1	2	1	3	0	2
607	229	702	-107.8250784	1	1	0	0	1	0	0	0	1	1	0	0	1	0	0	0	1	0	1	0	0	0	0	0	1	1	0	0.001424501	0	1	0	1	0	1	3	1	2	4	2	0	4
608	230	702	-1.113767527	2	0	1	0	1	0	0	1	0	1	0	0	1	1	0	0	0	0	0	1	0	0	0	0	1	0	1	0.551282051	1	1	1	1	0	1	2	1	2	1	3	1	4
609	202	702	6.913888806	3	0	0	1	0	1	1	0	0	1	0	0	1	1	0	0	0	1	0	0	0	0	1	0	0	1	0	0.735042735	1	1	1	1	0	2	1	1	2	1	1	0	2
610	201	702	-24.45797882	1	1	0	0	0	1	0	0	1	1	0	0	1	1	0	0	0	0	1	0	0	0	1	0	0	1	0	0.205128205	1	1	1	1	0	2	3	1	2	1	2	0	2
611	271	702	-17.22857526	1	1	0	0	0	1	0	1	0	1	0	1	0	1	0	0	0	0	1	0	0	0	1	0	0	0	1	0.284900285	1	1	0	1	0	2	2	1	1	1	2	1	2
612	272	702	10.37000353	3	0	0	1	1	0	0	0	1	1	0	0	1	1	0	0	0	0	1	0	0	0	1	0	0	1	0	0.784900285	1	1	0	1	0	1	3	1	2	1	2	0	2
613	228	702	-21.56597114	1	1	0	0	0	1	0	1	0	1	0	0	1	1	0	0	0	0	0	1	0	0	1	0	0	1	0	0.230769231	1	1	1	1	0	2	2	1	2	1	3	0	2
614	226	702	-12.96502083	2	0	1	0	1	0	1	0	0	1	0	0	1	0	0	1	0	0	0	1	0	0	1	0	0	0	1	0.364672365	1	1	1	1	0	1	1	1	2	2	3	1	2
615	225	702	10.36944474	3	0	0	1	0	1	1	0	0	1	0	0	1	1	0	0	0	0	1	0	0	0	1	0	0	1	0	0.782051282	1	1	1	1	0	2	1	1	2	1	2	0	2
616	224	702	-16.83256066	1	1	0	0	1	0	0	1	0	1	0	0	1	1	0	0	0	0	1	0	0	0	1	0	0	1	0	0.289173789	0	0	1	1	0	1	2	1	2	1	2	0	2
617	223	702	15.27859647	3	0	0	1	0	1	0	1	0	1	0	1	0	0	0	0	1	1	0	0	0	0	1	0	0	0	1	0.854700855	0	1	1	1	0	2	2	1	1	4	1	1	2
618	204	702	-17.96870326	1	1	0	0	1	0	0	1	0	1	0	0	1	1	0	0	0	0	0	1	0	0	0	0	1	0	1	0.277777778	0	0	0	1	0	1	2	1	2	1	3	1	4
619	205	702	5.560982015	3	0	0	1	1	0	0	1	0	1	0	0	1	0	0	1	0	0	0	0	1	0	0	1	0	0	1	0.717948718	1	1	1	1	0	1	2	1	2	2	4	1	3
620	206	702	11.3583871	3	0	0	1	1	0	1	0	0	0	1	1	0	0	0	1	0	0	0	0	1	0	0	0	1	0	1	0.821937322	0	1	1	1	0	1	1	2	1	2	4	1	4
621	207	702	-27.56624442	1	1	0	0	1	0	0	1	0	1	0	0	1	0	1	0	0	1	0	0	0	0	0	0	1	0	1	0.186609687	0	0	0	1	1	1	2	1	2	3	1	1	4
622	208	702	18.05704767	3	0	0	1	1	0	0	1	0	1	0	0	1	0	1	0	0	0	1	0	0	0	1	0	0	1	0	0.884615385	0	1	0	1	0	1	2	1	2	3	2	0	2
623	209	702	5.560490129	3	0	0	1	1	0	0	1	0	1	0	1	0	0	0	1	0	0	0	1	0	1	0	0	0	0	1	0.716524217	1	1	1	1	0	1	2	1	1	2	3	1	1
624	210	702	-2.965390928	2	0	1	0	1	0	1	0	0	1	0	0	1	0	0	1	0	0	0	0	1	0	0	0	1	0	1	0.512108262	1	1	1	1	0	1	1	1	2	2	4	1	4
625	211	702	0.449329944	2	0	1	0	1	0	1	0	0	1	0	0	1	1	0	0	0	0	1	0	0	0	1	0	0	0	1	0.591168091	0	0	1	1	0	1	1	1	2	1	2	1	2
626	212	702	-16.30656954	1	1	0	0	0	1	0	1	0	1	0	1	0	1	0	0	0	0	1	0	0	1	0	0	0	1	0	0.292022792	1	1	1	1	0	2	2	1	1	1	2	0	1
627	214	702	0.059560594	2	0	1	0	1	0	0	0	1	1	0	0	1	0	1	0	0	0	0	1	0	0	0	0	1	1	0	0.558404558	1	1	1	1	0	1	3	1	2	3	3	0	4
628	215	702	20.36987811	3	0	0	1	1	0	1	0	0	1	0	0	1	1	0	0	0	0	0	0	1	1	0	0	0	0	1	0.901709402	0	0	1	1	0	1	1	1	2	1	4	1	1
629	216	702	38.38492649	3	0	0	1	0	1	0	0	1	0	1	1	0	1	0	0	0	0	1	0	0	0	1	0	0	0	1	0.951566952	1	1	1	1	1	2	3	2	1	1	2	1	2
630	218	702	-33.27627405	1	1	0	0	1	0	0	0	1	1	0	0	1	0	0	1	0	1	0	0	0	0	0	0	1	1	0	0.145299145	1	1	1	1	0	1	3	1	2	2	1	0	4
631	219	702	-17.44590082	1	1	0	0	0	1	0	0	1	1	0	0	1	0	0	0	1	0	1	0	0	0	0	0	1	0	1	0.283475783	1	1	1	1	0	2	3	1	2	4	2	1	4
632	220	702	-8.257016231	2	0	1	0	0	1	1	0	0	1	0	0	1	1	0	0	0	0	1	0	0	0	1	0	0	1	0	0.428774929	0	1	1	1	0	2	1	1	2	1	2	0	2
633	221	702	-1.938833173	2	0	1	0	0	1	0	1	0	1	0	0	1	0	1	0	0	1	0	0	0	0	0	0	1	0	1	0.53988604	1	1	1	1	0	2	2	1	2	3	1	1	4
634	222	702	-9.55818882	2	0	1	0	1	0	0	1	0	1	0	0	1	0	1	0	0	0	1	0	0	0	1	0	0	1	0	0.41025641	1	1	1	1	1	1	2	1	2	3	2	0	2
635	146	702	2.474672495	2	0	1	0	0	1	1	0	0	1	0	0	1	0	0	1	0	0	1	0	0	0	1	0	0	0	1	0.62962963	1	0	1	1	0	2	1	1	2	2	2	1	2
636	147	702	-32.60931543	1	1	0	0	1	0	1	0	0	1	0	0	1	1	0	0	0	1	0	0	0	0	0	1	0	0	1	0.14957265	0	1	1	1	1	1	1	1	2	1	1	1	3
637	148	702	-4.438810163	2	0	1	0	1	0	0	1	0	1	0	0	1	1	0	0	0	0	1	0	0	0	0	0	1	1	0	0.478632479	1	1	1	1	0	1	2	1	2	1	2	0	4
638	149	702	-13.97706886	2	0	1	0	0	1	0	1	0	0	1	0	1	1	0	0	0	1	0	0	0	0	1	0	0	0	1	0.351851852	0	1	1	1	0	2	2	2	2	1	1	1	2
639	150	702	25.53495085	3	0	0	1	1	0	0	1	0	1	0	0	1	1	0	0	0	0	0	0	1	0	0	0	1	0	1	0.92022792	1	0	0	1	0	1	2	1	2	1	4	1	4
640	151	702	-48.52246398	1	1	0	0	1	0	0	0	1	1	0	0	1	1	0	0	0	0	0	1	0	0	0	0	1	1	0	0.096866097	1	1	0	0	0	1	3	1	2	1	3	0	4
641	152	702	14.60364055	3	0	0	1	1	0	0	1	0	1	0	0	1	1	0	0	0	0	1	0	0	0	0	0	1	1	0	0.849002849	0	1	1	1	1	1	2	1	2	1	2	0	4
642	153	702	12.66770029	3	0	0	1	1	0	1	0	0	1	0	0	1	1	0	0	0	0	0	1	0	0	0	0	1	0	1	0.837606838	0	1	0	1	0	1	1	1	2	1	3	1	4
643	154	702	18.21572463	3	0	0	1	0	1	0	1	0	1	0	0	1	1	0	0	0	1	0	0	0	0	1	0	0	1	0	0.887464387	1	1	1	1	0	2	2	1	2	1	1	0	2
644	155	702	-68.91309358	1	1	0	0	0	1	0	1	0	1	0	0	1	0	1	0	0	0	1	0	0	0	1	0	0	1	0	0.038461538	1	1	1	1	0	2	2	1	2	3	2	0	2
645	156	702	8.89003575	3	0	0	1	0	1	0	0	1	1	0	0	1	0	0	0	1	0	0	1	0	0	0	0	1	1	0	0.769230769	1	0	0	1	0	2	3	1	2	4	3	0	4
646	157	702	-34.45851512	1	1	0	0	1	0	1	0	0	1	0	0	1	0	0	1	0	0	1	0	0	0	1	0	0	0	1	0.138176638	0	0	1	1	0	1	1	1	2	2	2	1	2
647	158	702	3.712926838	3	0	0	1	0	1	0	0	1	1	0	0	1	0	0	0	1	1	0	0	0	0	1	0	0	1	0	0.678062678	1	0	1	1	0	2	3	1	2	4	1	0	2
648	159	702	-2.947035457	2	0	1	0	0	1	0	1	0	1	0	0	1	0	1	0	0	0	1	0	0	0	1	0	0	1	0	0.51994302	0	0	1	1	0	2	2	1	2	3	2	0	2
649	160	702	-1.775721619	2	0	1	0	0	1	1	0	0	1	0	0	1	1	0	0	0	1	0	0	0	0	1	0	0	1	0	0.547008547	0	1	1	0	0	2	1	1	2	1	1	0	2
650	161	702	-9.44825092	2	0	1	0	1	0	1	0	0	1	0	0	1	0	0	1	0	0	0	0	1	0	0	0	1	0	1	0.414529915	1	1	1	1	1	1	1	1	2	2	4	1	4
651	162	702	0.448102335	2	0	1	0	1	0	1	0	0	0	1	0	1	0	0	1	0	0	0	0	1	0	0	1	0	0	1	0.58974359	0	1	1	1	0	1	1	2	2	2	4	1	3
652	163	702	-48.92232256	1	1	0	0	1	0	0	0	1	0	1	0	1	0	1	0	0	0	0	0	1	1	0	0	0	0	1	0.07977208	1	1	1	1	1	1	3	2	2	3	4	1	1
653	164	702	-38.90953027	1	1	0	0	1	0	0	1	0	1	0	0	1	0	0	1	0	0	0	0	1	0	0	0	1	0	1	0.116809117	1	1	1	1	0	1	2	1	2	2	4	1	4
654	165	702	1.858687449	2	0	1	0	1	0	0	0	1	1	0	0	1	1	0	0	0	1	0	0	0	0	1	0	0	1	0	0.611111111	1	1	0	1	0	1	3	1	2	1	1	0	2
655	166	702	30.56168403	3	0	0	1	0	1	0	1	0	1	0	0	1	1	0	0	0	1	0	0	0	0	1	0	0	1	0	0.931623932	1	0	1	1	0	2	2	1	2	1	1	0	2
656	601	702	-19.44994862	1	1	0	0	1	0	0	1	0	1	0	0	1	0	1	0	0	1	0	0	0	0	0	0	1	1	0	0.254985755	1	0	0	1	0	1	2	1	2	3	1	0	4
657	600	702	20.31478365	3	0	0	1	1	0	0	1	0	1	0	1	0	0	0	1	0	1	0	0	0	0	1	0	0	1	0	0.9002849	1	1	0	1	1	1	2	1	1	2	1	0	2
658	604	702	-15.55739271	1	1	0	0	1	0	0	1	0	1	0	0	1	0	1	0	0	0	1	0	0	1	0	0	0	0	1	0.313390313	1	1	1	1	1	1	2	1	2	3	2	1	1
659	603	702	-83.83689476	1	1	0	0	1	0	0	0	1	1	0	0	1	0	1	0	0	0	1	0	0	0	0	0	1	1	0	0.004273504	1	1	1	1	0	1	3	1	2	3	2	0	4
660	602	702	0.559457615	2	0	1	0	1	0	0	0	1	1	0	0	1	0	1	0	0	0	1	0	0	0	0	0	1	1	0	0.596866097	1	1	1	1	0	1	3	1	2	3	2	0	4
661	676	702	2.371301847	2	0	1	0	1	0	0	1	0	1	0	1	0	0	0	1	0	0	0	1	0	0	0	0	1	0	1	0.626780627	1	1	0	1	1	1	2	1	1	2	3	1	4
662	654	702	2.778951906	2	0	1	0	0	1	0	0	1	1	0	1	0	1	0	0	0	0	0	1	0	0	0	0	1	1	0	0.638176638	1	1	1	1	1	2	3	1	1	1	3	0	4
663	653	702	45.5820333	3	0	0	1	0	1	1	0	0	0	1	0	1	0	1	0	0	1	0	0	0	0	1	0	0	1	0	0.97008547	1	0	0	1	0	2	1	2	2	3	1	0	2
664	656	702	-1.781440685	2	0	1	0	0	1	0	1	0	1	0	0	1	0	1	0	0	1	0	0	0	1	0	0	0	1	0	0.541310541	1	1	1	1	0	2	2	1	2	3	1	0	1
665	657	702	-35.92638967	1	1	0	0	0	1	0	1	0	1	0	1	0	0	0	1	0	0	1	0	0	0	0	0	1	1	0	0.135327635	1	1	0	1	0	2	2	1	1	2	2	0	4
666	658	702	-2.965390928	2	0	1	0	0	1	0	1	0	1	0	1	0	1	0	0	0	0	0	1	0	0	0	0	1	1	0	0.512108262	1	0	1	1	0	2	2	1	1	1	3	0	4
667	659	702	-2.537163776	2	0	1	0	0	1	0	1	0	1	0	0	1	1	0	0	0	0	0	1	0	0	0	0	1	1	0	0.528490028	1	1	1	1	0	2	2	1	2	1	3	0	4
668	666	702	-11.55682145	2	0	1	0	0	1	0	1	0	1	0	1	0	1	0	0	0	0	1	0	0	0	0	0	1	1	0	0.378205128	1	1	1	1	0	2	2	1	1	1	2	0	4
669	660	702	-19.95808973	1	1	0	0	0	1	0	1	0	1	0	0	1	0	1	0	0	1	0	0	0	0	0	0	1	1	0	0.239316239	1	1	1	1	1	2	2	1	2	3	1	0	4
670	655	702	8.889072205	3	0	0	1	0	1	0	1	0	0	1	1	0	1	0	0	0	0	1	0	0	0	1	0	0	1	0	0.767806268	1	0	0	1	0	2	2	2	1	1	2	0	2
671	667	702	-25.93053411	1	1	0	0	0	1	0	1	0	1	0	0	1	0	0	0	1	0	0	1	0	0	0	0	1	1	0	0.195156695	1	1	1	1	0	2	2	1	2	4	3	0	4
672	668	702	19.13798778	3	0	0	1	0	1	1	0	0	1	0	0	1	1	0	0	0	0	0	0	1	0	0	0	1	1	0	0.89031339	1	1	1	1	0	2	1	1	2	1	4	0	4
673	669	702	15.27767059	3	0	0	1	0	1	1	0	0	1	0	0	1	0	0	1	0	0	1	0	0	0	1	0	0	1	0	0.853276353	1	1	1	1	1	2	1	1	2	2	2	0	2
674	670	702	-2.542454541	2	0	1	0	0	1	0	1	0	0	1	0	1	1	0	0	0	0	1	0	0	0	1	0	0	1	0	0.524216524	1	1	0	1	0	2	2	2	2	1	2	0	2
675	671	702	-14.46076074	1	1	0	0	0	1	0	1	0	0	1	1	0	0	0	1	0	1	0	0	0	1	0	0	0	1	0	0.331908832	1	1	1	1	0	2	2	2	1	2	1	0	1
676	672	702	45.26685374	3	0	0	1	0	1	0	1	0	1	0	0	1	1	0	0	0	0	1	0	0	0	1	0	0	1	0	0.967236467	0	1	0	1	0	2	2	1	2	1	2	0	2
677	674	702	7.783740747	3	0	0	1	0	1	1	0	0	1	0	0	1	1	0	0	0	0	1	0	0	0	1	0	0	1	0	0.759259259	1	1	0	1	1	2	1	1	2	1	2	0	2
678	673	702	19.18018702	3	0	0	1	0	1	0	1	0	1	0	1	0	1	0	0	0	0	1	0	0	0	1	0	0	1	0	0.891737892	1	1	1	1	1	2	2	1	1	1	2	0	2
679	675	702	-7.223188093	2	0	1	0	0	1	0	1	0	1	0	0	1	1	0	0	0	0	1	0	0	0	0	0	1	1	0	0.444444444	1	0	1	1	1	2	2	1	2	1	2	0	4
680	661	702	7.777922116	3	0	0	1	1	0	1	0	0	1	0	0	1	0	0	1	0	0	0	0	1	0	0	0	1	0	1	0.753561254	1	1	1	1	1	1	1	1	2	2	4	1	4
681	662	702	10.37135903	3	0	0	1	1	0	1	0	0	1	0	0	1	0	0	1	0	0	0	0	1	0	0	0	1	0	1	0.786324786	1	1	1	1	1	1	1	1	2	2	4	1	4
682	663	702	-2.966536482	2	0	1	0	1	0	1	0	0	1	0	0	1	0	0	1	0	0	0	1	0	0	0	1	0	0	1	0.501424501	1	1	1	1	1	1	1	1	2	2	3	1	3
683	664	702	17.03755923	3	0	0	1	1	0	1	0	0	1	0	0	1	0	0	1	0	0	0	0	1	0	1	0	0	0	1	0.878917379	1	1	1	1	1	1	1	1	2	2	4	1	2
684	665	702	1.526102972	2	0	1	0	1	0	0	1	0	1	0	0	1	1	0	0	0	1	0	0	0	0	1	0	0	0	1	0.605413105	1	1	1	1	0	1	2	1	2	1	1	1	2
685	688	702	8.025121624	3	0	0	1	1	0	1	0	0	1	0	0	1	0	0	1	0	0	0	1	0	0	1	0	0	0	1	0.763532764	1	1	1	1	1	1	1	1	2	2	3	1	2
686	691	702	3.177704008	2	0	1	0	1	0	1	0	0	1	0	0	1	0	0	1	0	0	0	0	1	0	0	1	0	0	1	0.653133903	1	1	1	1	1	1	1	1	2	2	4	1	3
687	707	702	0.27526268	2	0	1	0	1	0	1	0	0	1	0	0	1	0	1	0	0	0	0	1	0	0	0	1	0	0	1	0.568376068	0	1	0	1	0	1	1	1	2	3	3	1	3
688	706	702	35.56540725	3	0	0	1	1	0	1	0	0	1	0	0	1	0	0	1	0	0	0	0	1	0	0	1	0	0	1	0.938746439	1	1	0	0	1	1	1	1	2	2	4	1	3
689	705	702	6.223359369	3	0	0	1	1	0	1	0	0	1	0	0	1	0	0	1	0	0	0	0	1	0	0	0	1	1	0	0.727920228	1	1	1	0	1	1	1	1	2	2	4	0	4
690	704	702	-14.72627	1	1	0	0	1	0	1	0	0	1	0	0	1	0	0	1	0	0	0	0	1	1	0	0	0	0	1	0.327635328	1	1	1	1	0	1	1	1	2	2	4	1	1
691	703	702	-7.525015909	2	0	1	0	1	0	0	1	0	1	0	0	1	0	1	0	0	0	0	1	0	0	0	1	0	0	1	0.44017094	1	1	1	1	1	1	2	1	2	3	3	1	3
692	702	702	3.638722611	2	0	1	0	1	0	0	1	0	1	0	0	1	0	1	0	0	0	0	0	1	0	0	1	0	0	1	0.65954416	1	1	1	1	0	1	2	1	2	3	4	1	3
693	701	702	-1.947765428	2	0	1	0	1	0	0	1	0	1	0	0	1	0	0	1	0	0	0	0	1	0	0	1	0	0	1	0.538461538	1	1	1	1	1	1	2	1	2	2	4	1	3
694	700	702	0.55224369	2	0	1	0	1	0	1	0	0	1	0	0	1	0	0	1	0	0	0	0	1	0	0	1	0	0	1	0.595441595	1	1	1	1	0	1	1	1	2	2	4	1	3
695	699	702	0.36816246	2	0	1	0	1	0	0	1	0	1	0	0	1	0	0	1	0	0	0	0	1	0	0	1	0	0	1	0.581196581	1	1	1	1	1	1	2	1	2	2	4	1	3
696	698	702	3.176627502	2	0	1	0	1	0	1	0	0	1	0	0	1	0	0	1	0	0	0	1	0	0	0	0	1	1	0	0.648148148	1	1	1	1	0	1	1	1	2	2	3	0	4
697	697	702	17.04268661	3	0	0	1	1	0	1	0	0	0	1	0	1	0	0	1	0	0	0	1	0	0	0	0	1	0	1	0.88034188	1	1	0	1	0	1	1	2	2	2	3	1	4
698	696	702	-2.541286019	2	0	1	0	1	0	1	0	0	1	0	0	1	0	0	1	0	0	1	0	0	0	1	0	0	0	1	0.526353276	1	1	1	1	0	1	1	1	2	2	2	1	2
699	695	702	-3.08802817	2	0	1	0	1	0	1	0	0	1	0	0	1	1	0	0	0	0	0	1	0	0	0	0	1	0	1	0.495726496	1	1	1	1	0	1	1	1	2	1	3	1	4
700	694	702	-24.45984236	1	1	0	0	1	0	1	0	0	1	0	0	1	0	1	0	0	0	1	0	0	0	1	0	0	0	1	0.200854701	1	1	1	1	0	1	1	1	2	3	2	1	2
701	693	702	2.470179472	2	0	1	0	1	0	1	0	0	1	0	0	1	0	0	1	0	0	0	1	0	0	1	0	0	0	1	0.628205128	1	0	0	1	1	1	1	1	2	2	3	1	2
702	692	702	10.37226561	3	0	0	1	1	0	1	0	0	1	0	0	1	1	0	0	0	0	0	1	0	0	0	1	0	0	1	0.792022792	1	1	1	1	0	1	1	1	2	1	3	1	3
